# Supplementary material for: LTR Retrotransposons in Fungi
Source: PLoS One. 2011 Dec 29;6(12):e29425. doi: 10.1371/journal.pone.0029425 (PMC3248453; doi:10.1371/journal.pone.0029425)
Supplement: Table S1 — Transposon content and selected features of all analyzed fungi. Includes citations to references [54]–[88]. (XLS) [file pone.0029425.s002.xls]

## Sheet: Sheet1
Organism name at sequencing institute and synonyms used in the manuscript	Strain	Institute	Subphylum	All LTR TEs per genome	Full LTR TEs per genome	Genome defense	Assembly Size / Genome size	Scaffolds	Contigs	Organic matter source	Pathogen or Saprofite	Additional lifestyle features	References
Phanerochaete chrysosporium	RP-78	JGI	Agaricomycotina	1859	614	N/A	35.1 Mb	232		plant	pathogen		[54]
Coprinus cinereus / Coprinopsis cinerea	7#130	BROAD	Agaricomycotina	1387	400	No RIP	36.15 Mb	67	67	-	saprophyte /coprophilous		[55]
Laccaria bicolor	S238N-H82	JGI	Agaricomycotina	2905	453	No RIP	64.88 Mb	665	4401	plant	symbiont		[56,57]
Postia placenta	MAD-698	JGI	Agaricomycotina	8482	3108	No RIP	90 / 33 Mb	1243		plant	pathogen		[31]
Cryptococcus neoformans grubii	H99	BROAD	Agaricomycotina	534	155	SIS	18.87 Mb	14	14	animal	pathogen	opportunistic animal pathogen	[58]
Cryptococcus neoformans serotype B / Cryptococcus bacillisporus	R265	BROAD	Agaricomycotina	108	40	SIS	17.5 Mb	28	701	animal	pathogen	opportunistic animal pathogen	[58]
Sporobolomyces roseus	IAM_13481	JGI	Pucciniomycotina	217	47	N/A	21.2 / 10 Mb	76		plant	non pathogenic, free living
Ustilago maydis	521	BROAD	Ustilaginomycotina	347	35	N/A	19.68 Mb	274	274	plant	pathogen & biotroph		[29]
Aspergillus flavus	NRRL3357	BROAD	Pezizomycotina	52	4	Low RIP	36.79 Mb	138	138	-	saprophyte	opportunistic animal pathogen	[59]
Aspergillus niger	ATCC_1015	BROAD	Pezizomycotina	80	6	Low RIP	37.2 Mb	143	143	-	saprophyte	opportunistic animal pathogen	[60]
Aspergillus niger	CBS_513.88	JGI	Pezizomycotina	80	6	Low RIP	34.85 Mb	24		-	saprophyte	opportunistic animal pathogen	[60]
Aspergillus terreus	NIH2624	BROAD	Pezizomycotina	78	12	Low RIP	29.33 Mb	26	267	animal	saprophyte/pathogen		[61]
Coccidioides posadasii	c735	BROAD	Pezizomycotina	1350	373	Low RIP	26.69 Mb	85	85	animal	pathogen & necrotroph		[62]
Coccidioides posadasii	RMSCC 3700	BROAD	Pezizomycotina	994	217	Low RIP	25.45 Mb	241	3094	animal	pathogen & necrotroph		[62]
Coccidioides posadasii	CPA 0001	BROAD	Pezizomycotina	2046	615	Low RIP	28.62 Mb	255	4994	animal	pathogen & necrotroph		[62]
Coccidioides posadasii	CPA 0020	BROAD	Pezizomycotina	1917	489	Low RIP	27.29 Mb	620	4513	animal	pathogen & necrotroph		[62]
Coccidioides posadasii	RMSCC 2133	BROAD	Pezizomycotina	1588	434	Low RIP	27.85 Mb	53	1050	animal	pathogen & necrotroph		[62]
Coccidioides posadasii	RMSCC 1037	BROAD	Pezizomycotina	1622	450	Low RIP	26.59 Mb	633	4313	animal	pathogen & necrotroph		[62]
Coccidioides posadasii	RMSCC 1038	BROAD	Pezizomycotina	1476	417	Low RIP	26.12 Mb	551	4886	animal	pathogen & necrotroph		[62]
Coccidioides posadasii	RMSCC 1040	BROAD	Pezizomycotina	1562	409	Low RIP				animal	pathogen & necrotroph		[62]
Coccidioides posadasii	CPA 0066	BROAD	Pezizomycotina	1782	488	Low RIP	27.71 Mb	473	4262	animal	pathogen & necrotroph		[62]
Coccidioides posadasii	RMSCC 3488	BROAD	Pezizomycotina	1690	522	Low RIP	28.15 Mb	6	284	animal	pathogen & necrotroph		[62]
Coccidioides posadasii	str. Silveira	BROAD	Pezizomycotina	1561	461	Low RIP	27.58 Mb	54	464	animal	pathogen & necrotroph		[62]
Fusarium graminearum / Gibberella zeae	GZ3639	BROAD	Pezizomycotina	110	2	Low RIP	36.45 Mb	31	433	plant	pathogen		[36]
Fusarium oxysporum f. sp. lycopersici	4286	BROAD	Pezizomycotina	1351	260	Low RIP	61.36 Mb	114	1362	plant	pathogen		[63]
Fusarium verticillioides / Gibberella moniliformis	7600	BROAD	Pezizomycotina	154	15	Low RIP	41.78 Mb	36	210	Fungal, plant	pathogen	rare entomopathogen	[64,65]
Histoplasma capsulatum / Ajellomyces capsulatus	NAm1	BROAD	Pezizomycotina	2491	307	Low RIP	32.99 Mb	275	2867	animal	pathogen & necrotroph		[62]
Nectria haematococca	mpVI 77-13-4	JGI	Pezizomycotina	796	157	Low RIP	51.14 Mb	72		plant	pathogen		[66]
Podospora anserina	DSM_980	Genoscope	Pezizomycotina	948	105	Low RIP	34 Mb	49		-	saprophyte/coprophilous		[67]
Sclerotinia sclerotiorum	1980_UF-70	BROAD	Pezizomycotina	1663	81	Low RIP	38.33 Mb	37	679	plant	pathogen & necrotroph		[68]
Uncinocarpus reesii	1704	BROAD	Pezizomycotina	489	133	Low RIP	22.33 Mb	44	582	-	saprophyte		[62]
Chaetomium globosum	CBS_148.51	BROAD	Pezizomycotina	365	70	No RIP	34.89 Mb	37	1245	plant	saprophyte	opportunistic animal pathogen	[69,70]
Pyrenophora tritici-repentis	Pt-1C-BFP	BROAD	Pezizomycotina	3106	596	No RIP	37.84 Mb	47	703	plant	pathogen & necrotroph		[71]
Aspergillus fumigatus	A1163	BROAD	Pezizomycotina	373	59	RIP	29.38 Mb	8	8	animal	saprophyte	opportunistic animal pathogen	[72]
Aspergillus nidulans	FGSC_A4	BROAD	Pezizomycotina	391	65	RIP	30.07 Mb	248	248	-	saprophyte
Aspergillus oryzae	RIB40	BROAD	Pezizomycotina	138	13	RIP	37.12 Mb	28	28	-	saprophyte		[73]
Coccidioides immitis	H538.4	BROAD	Pezizomycotina	1848	445	RIP	27.73 Mb	553	4341	animal	pathogen & necrotroph		[62]
Coccidioides immitis	RS	BROAD	Pezizomycotina	1700	485	RIP	28.95 Mb	6	10	animal	pathogen & necrotroph		[62]
Coccidioides immitis	RMSCC 2394	BROAD	Pezizomycotina	1661	447	RIP	28.82 Mb	23	517	animal	pathogen & necrotroph		[62]
Coccidioides immitis	RMSCC 3703	BROAD	Pezizomycotina	1817	412	RIP	27.65 Mb	286	5030	animal	pathogen & necrotroph		[62]
Cochliobolus heterostrophus	ATCC_48331	JGI	Pezizomycotina	1487	203	RIP	34.9 Mb	89	400	plant	pathogen		[74]
Hypocrea atroviridis / Trichoderma atroviride	IMI_206040	JGI	Pezizomycotina	0	0	RIP	36.1 Mb	50		fungal	pathogen		[37]
Hypocrea jecorina / Trichoderma reesei	QM6a	JGI	Pezizomycotina	391	35	RIP	34.1 Mb	1094		-	saprophyte		[37,75]
Hypocrea virens / Trichoderma virens	Gv29-8	JGI	Pezizomycotina	237	17	RIP	38.8 Mb	135		fungal	pathogen		[37]
Magnaporthe grisea	70-15	BROAD	Pezizomycotina	2793	677	RIP	41.03 Mb	8	219	plant	pathogen		[24]
Mycosphaerella graminicola	IPO323	JGI	Pezizomycotina	1889	605	RIP	39.7 Mb	21		plant	pathogen		[76]
Neosartorya fischeri	NRRL_181	BROAD	Pezizomycotina	483	98	RIP	32.55 Mb	976	976	animal/plant	saprophyte/pathogen	rare opportunistic	[72]
Neurospora crassa	OR74A	BROAD	Pezizomycotina	926	190	RIP	41.04 Mb	20	411	plant	saprophyte		[77]
Pichia guilliermondii / Meyerozyma guilliermondii / Candida guilliermondii	ATCC_6260	BROAD	Saccharomycotina	35	0	N/A	10.61 Mb	9	71	animal	comensal /pathogen	rare opportunistic	[78]
Candida tropicalis	MYA-3404	BROAD	Saccharomycotina	249	2	N/A	14.58 Mb	23	127	animal	saprophyte/pathogen	opportunistic animal pathogen	[79]
Clavispora lusitaniae / Candida lusitaniae	ATCC_42720	BROAD	Saccharomycotina	132	8	N/A	12.11 Mb	9	88	animal	comensal/pathogen	opportunistic animal pathogen	[80]
Lodderomyces elongisporus	NRRL_YB-4239	BROAD	Saccharomycotina	324	38	N/A	15.51 Mb	27	144	-	saprophyte	rare human pathogen	[81]
Scheffersomyces stipitis / Pichia stipitis	CBS_6054	JGI	Saccharomycotina	352	87	N/A	15.4Mb	9		plant	pathogen	decomposer?	[82]
Candida albicans	WO1	BROAD	Saccharomycotina	57	6	No RIP	14.42 Mb	16	85	animal	comensal/pathogen	opportunistic animal pathogen	[83]
Saccharomyces cerevisiae	RM11_a	BROAD	Saccharomycotina	439	21	No RIP	1.74 Mb	17	115	-	saprophyte		[84,85]
Schizosaccharomyces japonicus	yFS275	BROAD	Taphrinomycotina	369	119	N/A	11.73 Mb	30	85	-	saprophyte		[86]
Schizosaccharomyces octosporus	yFS286	BROAD	Taphrinomycotina	40	1	N/A	11.65 Mb	5	20	-	saprophyte		[87]
Rhizopus oryzae	RA_99-880	BROAD	Mucoromycotina	2959	742	No RIP	46.09 Mb	81	389	animal/plant	saprophyte/pathogen	opportunistic animal pathogen	[32]
Batrachochytrium dendrobatidis	JEL423	BROAD	Chytrydiomycotina	302	33	N/A	23.72 Mb	69	348	animal	saprophyte/pathogen		[88]
Sum				66582	16289
			All: mean	1128.51	276.085
			All: median	796	133
			Asco: mean	969.02	217.592
			Asco: median	796	119
			Basidio: mean	1979.88	606.5
			Basidio: median	960.5	277.5

## Sheet: Sheet3
# Scaffolds	Size	Comment
1	5300	3	6369736	-
2	5303	2	4350924	-
3	5301	6	4591189	-
4	5302	4	4237857	*
5	5304	3	3973246	-
6	5306	4	3621839	-
7	5308	11	2948412	-
8	5309	3	3391797	-
9	5305	2	3013008	-
10	5312	4	2731896	-
11	5325	7	2284780	-
12	5314	5	2325368	-
13	5323	6	1298360	*
14	5320	5	1260466	-
15	5366	3	346570	-
16	5367	1	215166	*
17	5368	3
		72
