# Supplementary material for: LTR Retrotransposons in Fungi
Source: PLoS One. 2011 Dec 29;6(12):e29425. doi: 10.1371/journal.pone.0029425 (PMC3248453; doi:10.1371/journal.pone.0029425)
Supplement: Table S2 — All mobile elements identified in this work (raw data). (CSV) [file pone.0029425.s003.csv]

supercontig id	species name	strain	start in superconting	stop in supercontig	LTR type
sup_2_10_of_Aspergillus_flavus	Aspergillus flavus		691	1247	LTR/Gypsy
sup_2_21_of_Aspergillus_flavus	Aspergillus flavus		3517	3837	LTR/Copia
sup_2_4_of_Aspergillus_flavus	Aspergillus flavus		1542680	1542756	LTR/Gypsy
sup_2_4_of_Aspergillus_flavus	Aspergillus flavus		2657910	2658194	LTR/Gypsy
sup_null_1_of_Aspergillus_fumigatus	Aspergillus fumigatus		4858281	4864420	LTR/Gypsy
sup_null_1_of_Aspergillus_fumigatus	Aspergillus fumigatus		4876465	4879145	LTR/Gypsy
sup_null_1_of_Aspergillus_fumigatus	Aspergillus fumigatus		4881706	4881833	LTR/Gypsy
sup_null_2_of_Aspergillus_fumigatus	Aspergillus fumigatus		1166433	1166690	LTR/Copia
sup_null_2_of_Aspergillus_fumigatus	Aspergillus fumigatus		1767138	1770855	LTR/Gypsy
sup_null_2_of_Aspergillus_fumigatus	Aspergillus fumigatus		1771638	1777723	LTR/Gypsy
sup_null_2_of_Aspergillus_fumigatus	Aspergillus fumigatus		1844901	1851051	LTR/Gypsy
sup_null_2_of_Aspergillus_fumigatus	Aspergillus fumigatus		1854131	1854230	LTR/Copia
sup_null_2_of_Aspergillus_fumigatus	Aspergillus fumigatus		4385668	4387090	LTR/Gypsy
sup_null_2_of_Aspergillus_fumigatus	Aspergillus fumigatus		4387666	4388506	LTR/Gypsy
sup_null_2_of_Aspergillus_fumigatus	Aspergillus fumigatus		4394322	4395715	LTR/Gypsy
sup_null_2_of_Aspergillus_fumigatus	Aspergillus fumigatus		4396320	4397152	LTR/Gypsy
sup_null_3_of_Aspergillus_fumigatus	Aspergillus fumigatus		603008	604664	LTR/Gypsy
sup_null_3_of_Aspergillus_fumigatus	Aspergillus fumigatus		1157654	1158573	LTR/Gypsy
sup_null_3_of_Aspergillus_fumigatus	Aspergillus fumigatus		1159275	1160488	LTR/Gypsy
sup_null_3_of_Aspergillus_fumigatus	Aspergillus fumigatus		1217622	1219053	LTR/Gypsy
sup_null_3_of_Aspergillus_fumigatus	Aspergillus fumigatus		1219211	1220658	LTR/Gypsy
sup_null_3_of_Aspergillus_fumigatus	Aspergillus fumigatus		2393751	2399429	LTR/Gypsy
sup_null_3_of_Aspergillus_fumigatus	Aspergillus fumigatus		4038250	4042536	LTR/Gypsy
sup_null_3_of_Aspergillus_fumigatus	Aspergillus fumigatus		4046249	4049073	LTR/Gypsy
sup_null_3_of_Aspergillus_fumigatus	Aspergillus fumigatus		4050509	4050858	LTR/Gypsy
sup_null_4_of_Aspergillus_fumigatus	Aspergillus fumigatus		8244	16704	LTR/Gypsy
sup_null_4_of_Aspergillus_fumigatus	Aspergillus fumigatus		21752	21984	LTR/Gypsy
sup_null_4_of_Aspergillus_fumigatus	Aspergillus fumigatus		710656	716370	LTR/Gypsy
sup_null_4_of_Aspergillus_fumigatus	Aspergillus fumigatus		1461426	1465097	LTR/Gypsy
sup_null_4_of_Aspergillus_fumigatus	Aspergillus fumigatus		1469177	1475316	LTR/Gypsy
sup_null_4_of_Aspergillus_fumigatus	Aspergillus fumigatus		1476096	1477699	LTR/Gypsy
sup_null_4_of_Aspergillus_fumigatus	Aspergillus fumigatus		1477960	1481227	LTR/Gypsy
sup_null_4_of_Aspergillus_fumigatus	Aspergillus fumigatus		3739700	3740101	LTR/Gypsy
sup_null_4_of_Aspergillus_fumigatus	Aspergillus fumigatus		3741135	3742577	LTR/Gypsy
sup_null_4_of_Aspergillus_fumigatus	Aspergillus fumigatus		3750145	3752887	LTR/Gypsy
sup_null_4_of_Aspergillus_fumigatus	Aspergillus fumigatus		3755899	3757735	LTR/Gypsy
sup_null_4_of_Aspergillus_fumigatus	Aspergillus fumigatus		3789123	3793163	LTR/Gypsy
sup_null_4_of_Aspergillus_fumigatus	Aspergillus fumigatus		3910027	3915937	LTR/Gypsy
sup_null_5_of_Aspergillus_fumigatus	Aspergillus fumigatus		3908848	3914797	LTR/Gypsy
sup_null_6_of_Aspergillus_fumigatus	Aspergillus fumigatus		15679	21493	LTR/Gypsy
sup_null_6_of_Aspergillus_fumigatus	Aspergillus fumigatus		15681	21493	LTR
sup_null_6_of_Aspergillus_fumigatus	Aspergillus fumigatus		23401	23708	LTR/Gypsy
sup_null_6_of_Aspergillus_fumigatus	Aspergillus fumigatus		25158	26262	LTR/Gypsy
sup_null_6_of_Aspergillus_fumigatus	Aspergillus fumigatus		200780	206767	LTR/Gypsy
sup_null_6_of_Aspergillus_fumigatus	Aspergillus fumigatus		209673	212415	LTR/Gypsy
sup_null_6_of_Aspergillus_fumigatus	Aspergillus fumigatus		220637	225607	LTR/Gypsy
sup_null_6_of_Aspergillus_fumigatus	Aspergillus fumigatus		239398	242414	LTR/Gypsy
sup_null_6_of_Aspergillus_fumigatus	Aspergillus fumigatus		1328852	1332965	LTR/Gypsy
sup_null_6_of_Aspergillus_fumigatus	Aspergillus fumigatus		2290478	2296272	LTR/Gypsy
sup_null_6_of_Aspergillus_fumigatus	Aspergillus fumigatus		2296276	2302435	LTR
sup_null_6_of_Aspergillus_fumigatus	Aspergillus fumigatus		2888024	2893843	LTR/Gypsy
sup_null_6_of_Aspergillus_fumigatus	Aspergillus fumigatus		3759666	3765442	LTR/Gypsy
sup_null_6_of_Aspergillus_fumigatus	Aspergillus fumigatus		3766267	3768679	LTR/Gypsy
sup_null_6_of_Aspergillus_fumigatus	Aspergillus fumigatus		3768946	3769558	LTR/Gypsy
sup_null_7_of_Aspergillus_fumigatus	Aspergillus fumigatus		7877	9413	LTR/Gypsy
sup_null_7_of_Aspergillus_fumigatus	Aspergillus fumigatus		10151	11430	LTR/Gypsy
sup_null_7_of_Aspergillus_fumigatus	Aspergillus fumigatus		723919	725380	LTR/Gypsy
sup_null_7_of_Aspergillus_fumigatus	Aspergillus fumigatus		1671172	1678479	LTR
sup_null_7_of_Aspergillus_fumigatus	Aspergillus fumigatus		1776773	1782458	LTR/Gypsy
sup_null_7_of_Aspergillus_fumigatus	Aspergillus fumigatus		1789064	1794876	LTR/Gypsy
sup_null_8_of_Aspergillus_fumigatus	Aspergillus fumigatus		60537	66234	LTR/Gypsy
sup_null_8_of_Aspergillus_fumigatus	Aspergillus fumigatus		600791	601596	LTR/Gypsy
sup_null_8_of_Aspergillus_fumigatus	Aspergillus fumigatus		758159	759888	LTR/Gypsy
sup_1_1_of_Aspergillus_nidulans	Aspergillus nidulans		155	2328	LTR/Gypsy
sup_1_1_of_Aspergillus_nidulans	Aspergillus nidulans		4005	9317	LTR
sup_1_108_of_Aspergillus_nidulans	Aspergillus nidulans		338617	338932	LTR/Gypsy
sup_1_112_of_Aspergillus_nidulans	Aspergillus nidulans		345812	351122	LTR
sup_1_116_of_Aspergillus_nidulans	Aspergillus nidulans		34128	39433	LTR
sup_1_119_of_Aspergillus_nidulans	Aspergillus nidulans		919	1490	LTR/Copia
sup_1_119_of_Aspergillus_nidulans	Aspergillus nidulans		1730	2406	LTR/Copia
sup_1_128_of_Aspergillus_nidulans	Aspergillus nidulans		273205	278870	LTR
sup_1_132_of_Aspergillus_nidulans	Aspergillus nidulans		253254	254725	LTR/Gypsy
sup_1_133_of_Aspergillus_nidulans	Aspergillus nidulans		1	691	LTR/Gypsy
sup_1_133_of_Aspergillus_nidulans	Aspergillus nidulans		38305	43615	LTR
sup_1_133_of_Aspergillus_nidulans	Aspergillus nidulans		54657	59970	LTR
sup_1_141_of_Aspergillus_nidulans	Aspergillus nidulans		39257	39469	LTR/Copia
sup_1_141_of_Aspergillus_nidulans	Aspergillus nidulans		39577	39975	LTR/Copia
sup_1_141_of_Aspergillus_nidulans	Aspergillus nidulans		74297	80007	LTR
sup_1_141_of_Aspergillus_nidulans	Aspergillus nidulans		84831	85101	LTR/Copia
sup_1_141_of_Aspergillus_nidulans	Aspergillus nidulans		85398	85659	LTR/Copia
sup_1_147_of_Aspergillus_nidulans	Aspergillus nidulans		1511	5125	LTR/Gypsy
sup_1_148_of_Aspergillus_nidulans	Aspergillus nidulans		1	1530	LTR/Gypsy
sup_1_149_of_Aspergillus_nidulans	Aspergillus nidulans		34355	34524	LTR/Copia
sup_1_149_of_Aspergillus_nidulans	Aspergillus nidulans		35084	35354	LTR/Copia
sup_1_149_of_Aspergillus_nidulans	Aspergillus nidulans		37169	38673	LTR/Gypsy
sup_1_157_of_Aspergillus_nidulans	Aspergillus nidulans		17061	17266	LTR/Gypsy
sup_1_157_of_Aspergillus_nidulans	Aspergillus nidulans		121541	126853	LTR
sup_1_171_of_Aspergillus_nidulans	Aspergillus nidulans		5156	10232	LTR/Gypsy
sup_1_171_of_Aspergillus_nidulans	Aspergillus nidulans		20157	21708	LTR/Gypsy
sup_1_171_of_Aspergillus_nidulans	Aspergillus nidulans		21881	23894	LTR/Gypsy
sup_1_172_of_Aspergillus_nidulans	Aspergillus nidulans		354784	360254	LTR
sup_1_177_of_Aspergillus_nidulans	Aspergillus nidulans		2391	7468	LTR/Gypsy
sup_1_185_of_Aspergillus_nidulans	Aspergillus nidulans		5336	7444	LTR/Gypsy
sup_1_2_of_Aspergillus_nidulans	Aspergillus nidulans		4	2966	LTR/Gypsy
sup_1_2_of_Aspergillus_nidulans	Aspergillus nidulans		2968	8073	LTR/Gypsy
sup_1_207_of_Aspergillus_nidulans	Aspergillus nidulans		1882	2918	LTR/Gypsy
sup_1_248_of_Aspergillus_nidulans	Aspergillus nidulans		1	1151	LTR/Gypsy
sup_1_32_of_Aspergillus_nidulans	Aspergillus nidulans		79404	84708	LTR
sup_1_34_of_Aspergillus_nidulans	Aspergillus nidulans		177058	177275	LTR/Gypsy
sup_1_35_of_Aspergillus_nidulans	Aspergillus nidulans		1	853	LTR/Gypsy
sup_1_35_of_Aspergillus_nidulans	Aspergillus nidulans		37994	38489	LTR/Gypsy
sup_1_35_of_Aspergillus_nidulans	Aspergillus nidulans		39231	39965	LTR/Gypsy
sup_1_43_of_Aspergillus_nidulans	Aspergillus nidulans		334234	336978	LTR/Gypsy
sup_1_44_of_Aspergillus_nidulans	Aspergillus nidulans		15309	15450	LTR/Gypsy
sup_1_45_of_Aspergillus_nidulans	Aspergillus nidulans		78169	78273	LTR/Copia
sup_1_46_of_Aspergillus_nidulans	Aspergillus nidulans		100393	103482	LTR/Gypsy
sup_1_47_of_Aspergillus_nidulans	Aspergillus nidulans		80	5384	LTR
sup_1_48_of_Aspergillus_nidulans	Aspergillus nidulans		2572	7880	LTR
sup_1_59_of_Aspergillus_nidulans	Aspergillus nidulans		1	1318	LTR/Gypsy
sup_1_59_of_Aspergillus_nidulans	Aspergillus nidulans		3114	3233	LTR/Gypsy
sup_1_59_of_Aspergillus_nidulans	Aspergillus nidulans		95209	100520	LTR
sup_1_6_of_Aspergillus_nidulans	Aspergillus nidulans		260203	265516	LTR
sup_1_7_of_Aspergillus_nidulans	Aspergillus nidulans		475792	481883	LTR
sup_1_7_of_Aspergillus_nidulans	Aspergillus nidulans		508697	508978	LTR/Gypsy
sup_1_70_of_Aspergillus_nidulans	Aspergillus nidulans		102	719	LTR/Copia
sup_1_71_of_Aspergillus_nidulans	Aspergillus nidulans		4907	5676	LTR/Copia
sup_1_71_of_Aspergillus_nidulans	Aspergillus nidulans		7069	7745	LTR/Copia
sup_1_71_of_Aspergillus_nidulans	Aspergillus nidulans		7265	8480	LTR/Copia
sup_1_86_of_Aspergillus_nidulans	Aspergillus nidulans		8934	14041	LTR/Gypsy
sup_1_87_of_Aspergillus_nidulans	Aspergillus nidulans		4282	9594	LTR
sup_1_89_of_Aspergillus_nidulans	Aspergillus nidulans		269854	274959	LTR/Gypsy
sup_1_89_of_Aspergillus_nidulans	Aspergillus nidulans		274962	278103	LTR/Gypsy
sup_1_91_of_Aspergillus_nidulans	Aspergillus nidulans		3953	6778	LTR/Gypsy
sup_1_92_of_Aspergillus_nidulans	Aspergillus nidulans		6101	11175	LTR/Gypsy
sup_1_92_of_Aspergillus_nidulans	Aspergillus nidulans		20886	26574	LTR
sup_1_93_of_Aspergillus_nidulans	Aspergillus nidulans		3592	3737	LTR/Copia
sup_1_94_of_Aspergillus_nidulans	Aspergillus nidulans		283005	288317	LTR
sup_1_94_of_Aspergillus_nidulans	Aspergillus nidulans		293645	293884	LTR/Copia
sca_1	Aspergillus niger		3623682	3624798	LTR/Copia
sca_1	Aspergillus niger		3628988	3629188	LTR/Gypsy
sca_2	Aspergillus niger		385291	385630	LTR/Gypsy
sca_2	Aspergillus niger		2842699	2843159	LTR/Gypsy
sca_3	Aspergillus niger		20925	21321	LTR/Gypsy
sca_5	Aspergillus niger		1907401	1907638	LTR/Gypsy
sup_1_1_of_Aspergillus_niger	Aspergillus niger		3623682	3624798	LTR/Copia
sup_1_1_of_Aspergillus_niger	Aspergillus niger		3628988	3629188	LTR/Gypsy
sup_1_2_of_Aspergillus_niger	Aspergillus niger		385291	385630	LTR/Gypsy
sup_1_2_of_Aspergillus_niger	Aspergillus niger		2842699	2843159	LTR/Gypsy
sup_1_3_of_Aspergillus_niger	Aspergillus niger		20925	21321	LTR/Gypsy
sup_1_5_of_Aspergillus_niger	Aspergillus niger		1907401	1907638	LTR/Gypsy
sup_1_1_of_Aspergillus_oryzae	Aspergillus oryzae		1499088	1507074	LTR
sup_1_1_of_Aspergillus_oryzae	Aspergillus oryzae		1514034	1520996	LTR
sup_1_10_of_Aspergillus_oryzae	Aspergillus oryzae		240717	241436	LTR/Gypsy
sup_1_10_of_Aspergillus_oryzae	Aspergillus oryzae		250568	251263	LTR/Gypsy
sup_1_18_of_Aspergillus_oryzae	Aspergillus oryzae		1558551	1559182	LTR/Gypsy
sup_1_18_of_Aspergillus_oryzae	Aspergillus oryzae		1558680	1559329	LTR/Gypsy
sup_1_2_of_Aspergillus_oryzae	Aspergillus oryzae		537187	544150	LTR
sup_1_2_of_Aspergillus_oryzae	Aspergillus oryzae		4273060	4281046	LTR
sup_1_25_of_Aspergillus_oryzae	Aspergillus oryzae		539422	546384	LTR
sup_1_25_of_Aspergillus_oryzae	Aspergillus oryzae		1272589	1279552	LTR
sup_1_26_of_Aspergillus_oryzae	Aspergillus oryzae		894669	901631	LTR
sup_1_8_of_Aspergillus_oryzae	Aspergillus oryzae		625971	640369	LTR
sup_1_8_of_Aspergillus_oryzae	Aspergillus oryzae		1527023	1527099	LTR/Gypsy
sup_1_1_of_Aspergillus_terreus	Aspergillus terreus		2457	4628	LTR/Gypsy
sup_1_12_of_Aspergillus_terreus	Aspergillus terreus		1940	2378	LTR/Copia
sup_1_12_of_Aspergillus_terreus	Aspergillus terreus		2864	3323	LTR/Copia
sup_1_12_of_Aspergillus_terreus	Aspergillus terreus		3233	3350	LTR/Copia
sup_1_13_of_Aspergillus_terreus	Aspergillus terreus		243234	244546	LTR/Gypsy
sup_1_13_of_Aspergillus_terreus	Aspergillus terreus		250334	251629	LTR/Gypsy
sup_1_13_of_Aspergillus_terreus	Aspergillus terreus		290335	290746	LTR/Gypsy
sup_1_3_of_Aspergillus_terreus	Aspergillus terreus		8055	8448	LTR/Copia
sup_1_3_of_Aspergillus_terreus	Aspergillus terreus		8672	9131	LTR/Copia
sup_1_3_of_Aspergillus_terreus	Aspergillus terreus		9041	9158	LTR/Copia
sup_1_3_of_Aspergillus_terreus	Aspergillus terreus		2477597	2477922	LTR/Copia
sup_1_3_of_Aspergillus_terreus	Aspergillus terreus		2481578	2481877	LTR/Copia
sup_1_10_of_Batrachochytrium_dendrobatidis	Batrachochytrium dendrobatidis		949604	949662	LTR/Gypsy
sup_1_11_of_Batrachochytrium_dendrobatidis	Batrachochytrium dendrobatidis		8529	8587	LTR/Gypsy
sup_1_12_of_Batrachochytrium_dendrobatidis	Batrachochytrium dendrobatidis		781269	785757	LTR/Copia
sup_1_12_of_Batrachochytrium_dendrobatidis	Batrachochytrium dendrobatidis		870151	874770	LTR
sup_1_12_of_Batrachochytrium_dendrobatidis	Batrachochytrium dendrobatidis		921293	924000	LTR/Copia
sup_1_12_of_Batrachochytrium_dendrobatidis	Batrachochytrium dendrobatidis		924879	926888	LTR/Copia
sup_1_13_of_Batrachochytrium_dendrobatidis	Batrachochytrium dendrobatidis		641218	641612	LTR/Copia
sup_1_13_of_Batrachochytrium_dendrobatidis	Batrachochytrium dendrobatidis		740994	744910	LTR/Copia
sup_1_13_of_Batrachochytrium_dendrobatidis	Batrachochytrium dendrobatidis		745011	745568	LTR/Copia
sup_1_13_of_Batrachochytrium_dendrobatidis	Batrachochytrium dendrobatidis		745562	748413	LTR/Copia
sup_1_13_of_Batrachochytrium_dendrobatidis	Batrachochytrium dendrobatidis		888491	889700	LTR/Gypsy
sup_1_13_of_Batrachochytrium_dendrobatidis	Batrachochytrium dendrobatidis		890185	890664	LTR/Gypsy
sup_1_14_of_Batrachochytrium_dendrobatidis	Batrachochytrium dendrobatidis		807688	807746	LTR/Gypsy
sup_1_17_of_Batrachochytrium_dendrobatidis	Batrachochytrium dendrobatidis		175180	176843	LTR/Copia
sup_1_17_of_Batrachochytrium_dendrobatidis	Batrachochytrium dendrobatidis		176838	178528	LTR/Copia
sup_1_18_of_Batrachochytrium_dendrobatidis	Batrachochytrium dendrobatidis		32665	36585	LTR
sup_1_20_of_Batrachochytrium_dendrobatidis	Batrachochytrium dendrobatidis		4621	10247	LTR
sup_1_3_of_Batrachochytrium_dendrobatidis	Batrachochytrium dendrobatidis		154199	158700	LTR/Copia
sup_1_4_of_Batrachochytrium_dendrobatidis	Batrachochytrium dendrobatidis		11087	11671	LTR/Copia
sup_1_4_of_Batrachochytrium_dendrobatidis	Batrachochytrium dendrobatidis		1689761	1690154	LTR/Copia
sup_1_5_of_Batrachochytrium_dendrobatidis	Batrachochytrium dendrobatidis		26368	27044	LTR/Copia
sup_1_5_of_Batrachochytrium_dendrobatidis	Batrachochytrium dendrobatidis		70451	70509	LTR/Gypsy
sup_1_6_of_Batrachochytrium_dendrobatidis	Batrachochytrium dendrobatidis		6604	11086	LTR/Copia
sup_1_6_of_Batrachochytrium_dendrobatidis	Batrachochytrium dendrobatidis		559873	560570	LTR/Copia
sup_1_6_of_Batrachochytrium_dendrobatidis	Batrachochytrium dendrobatidis		1324731	1325650	LTR/Copia
sup_1_6_of_Batrachochytrium_dendrobatidis	Batrachochytrium dendrobatidis		1326243	1326520	LTR/Copia
sup_1_6_of_Batrachochytrium_dendrobatidis	Batrachochytrium dendrobatidis		1326597	1330165	LTR/Copia
sup_1_62_of_Batrachochytrium_dendrobatidis	Batrachochytrium dendrobatidis		1	4185	LTR/Copia
sup_1_7_of_Batrachochytrium_dendrobatidis	Batrachochytrium dendrobatidis		1325952	1329917	LTR
sup_1_7_of_Batrachochytrium_dendrobatidis	Batrachochytrium dendrobatidis		1338229	1338287	LTR/Gypsy
sup_1_9_of_Batrachochytrium_dendrobatidis	Batrachochytrium dendrobatidis		30	948	LTR/Copia
sup_1_9_of_Batrachochytrium_dendrobatidis	Batrachochytrium dendrobatidis		906610	906827	LTR/Copia
sup_1_9_of_Batrachochytrium_dendrobatidis	Batrachochytrium dendrobatidis		907551	907822	LTR/Copia
sup_1_1_of_Candida_albicans_WO1	Candida albicans	WO1	3146208	3149325	LTR
sup_1_15_of_Candida_albicans_WO1	Candida albicans	WO1	532	1246	LTR/Copia
sup_1_4_of_Candida_albicans_WO1	Candida albicans	WO1	2131	9985	LTR
sup_1_5_of_Candida_albicans_WO1	Candida albicans	WO1	972861	972902	LTR/Copia
sup_1_7_of_Candida_albicans_WO1	Candida albicans	WO1	99830	99877	LTR/Gypsy
sup_1_7_of_Candida_albicans_WO1	Candida albicans	WO1	99847	100045	LTR/Gypsy
sup_1_1_of_Candida_lusitaniae	Candida lusitaniae		250247	255987	LTR
sup_1_1_of_Candida_lusitaniae	Candida lusitaniae		813049	816119	LTR/Copia
sup_1_2_of_Candida_lusitaniae	Candida lusitaniae		1057958	1063333	LTR
sup_1_4_of_Candida_lusitaniae	Candida lusitaniae		414369	419741	LTR
sup_1_4_of_Candida_lusitaniae	Candida lusitaniae		1752451	1752944	LTR/Copia
sup_1_5_of_Candida_lusitaniae	Candida lusitaniae		13955	19028	LTR
sup_1_8_of_Candida_lusitaniae	Candida lusitaniae		605263	610235	LTR/Copia
sup_1_8_of_Candida_lusitaniae	Candida lusitaniae		681645	692295	LTR
sup_3_3_of_Candida_tropicalis	Candida tropicalis	MYA-3404	644151	649415	LTR
sup_3_7_of_Candida_tropicalis	Candida tropicalis	MYA-3404	601207	609169	LTR
sup_1_1_of_Chaetomium_globosum	Chaetomium globosum		244477	246090	LTR/Copia
sup_1_1_of_Chaetomium_globosum	Chaetomium globosum		246382	247536	LTR/Copia
sup_1_1_of_Chaetomium_globosum	Chaetomium globosum		401224	402567	LTR/Copia
sup_1_1_of_Chaetomium_globosum	Chaetomium globosum		402860	404482	LTR/Copia
sup_1_1_of_Chaetomium_globosum	Chaetomium globosum		513057	517169	LTR
sup_1_1_of_Chaetomium_globosum	Chaetomium globosum		536288	537507	LTR/Gypsy
sup_1_1_of_Chaetomium_globosum	Chaetomium globosum		537803	538308	LTR/Gypsy
sup_1_1_of_Chaetomium_globosum	Chaetomium globosum		558125	558450	LTR/Copia
sup_1_1_of_Chaetomium_globosum	Chaetomium globosum		627757	634501	LTR
sup_1_1_of_Chaetomium_globosum	Chaetomium globosum		656753	662301	LTR
sup_1_1_of_Chaetomium_globosum	Chaetomium globosum		715059	721836	LTR
sup_1_1_of_Chaetomium_globosum	Chaetomium globosum		768361	773848	LTR
sup_1_1_of_Chaetomium_globosum	Chaetomium globosum		905716	911225	LTR
sup_1_11_of_Chaetomium_globosum	Chaetomium globosum		97272	102754	LTR
sup_1_2_of_Chaetomium_globosum	Chaetomium globosum		196973	197340	LTR/Copia
sup_1_2_of_Chaetomium_globosum	Chaetomium globosum		438812	444299	LTR
sup_1_2_of_Chaetomium_globosum	Chaetomium globosum		752640	759281	LTR
sup_1_2_of_Chaetomium_globosum	Chaetomium globosum		1831698	1848978	LTR
sup_1_2_of_Chaetomium_globosum	Chaetomium globosum		2986391	2987726	LTR/Gypsy
sup_1_2_of_Chaetomium_globosum	Chaetomium globosum		2988390	2988793	LTR/Gypsy
sup_1_2_of_Chaetomium_globosum	Chaetomium globosum		4264545	4264840	LTR/Copia
sup_1_2_of_Chaetomium_globosum	Chaetomium globosum		4266322	4267185	LTR/Copia
sup_1_2_of_Chaetomium_globosum	Chaetomium globosum		4406060	4406754	LTR/Gypsy
sup_1_2_of_Chaetomium_globosum	Chaetomium globosum		4406950	4407462	LTR/Gypsy
sup_1_2_of_Chaetomium_globosum	Chaetomium globosum		4407771	4408735	LTR/Gypsy
sup_1_2_of_Chaetomium_globosum	Chaetomium globosum		4579958	4586055	LTR
sup_1_2_of_Chaetomium_globosum	Chaetomium globosum		4636716	4647544	LTR
sup_1_2_of_Chaetomium_globosum	Chaetomium globosum		5007422	5007576	LTR/Gypsy
sup_1_22_of_Chaetomium_globosum	Chaetomium globosum		2324	3659	LTR/Gypsy
sup_1_25_of_Chaetomium_globosum	Chaetomium globosum		194	1807	LTR/Copia
sup_1_25_of_Chaetomium_globosum	Chaetomium globosum		2099	3441	LTR/Copia
sup_1_3_of_Chaetomium_globosum	Chaetomium globosum		205626	205742	LTR/Gypsy
sup_1_3_of_Chaetomium_globosum	Chaetomium globosum		424172	425203	LTR/Copia
sup_1_3_of_Chaetomium_globosum	Chaetomium globosum		705686	706205	LTR/Gypsy
sup_1_3_of_Chaetomium_globosum	Chaetomium globosum		706798	707234	LTR/Gypsy
sup_1_3_of_Chaetomium_globosum	Chaetomium globosum		707247	708072	LTR/Gypsy
sup_1_3_of_Chaetomium_globosum	Chaetomium globosum		2251894	2252636	LTR/Copia
sup_1_3_of_Chaetomium_globosum	Chaetomium globosum		2252670	2253194	LTR/Copia
sup_1_3_of_Chaetomium_globosum	Chaetomium globosum		2504134	2509628	LTR
sup_1_3_of_Chaetomium_globosum	Chaetomium globosum		2545285	2557436	LTR
sup_1_3_of_Chaetomium_globosum	Chaetomium globosum		4681568	4682956	LTR/Gypsy
sup_1_3_of_Chaetomium_globosum	Chaetomium globosum		4683266	4684514	LTR/Gypsy
sup_1_31_of_Chaetomium_globosum	Chaetomium globosum		3	1255	LTR/Gypsy
sup_1_32_of_Chaetomium_globosum	Chaetomium globosum		23	1030	LTR/Copia
sup_1_4_of_Chaetomium_globosum	Chaetomium globosum		724514	725733	LTR/Gypsy
sup_1_4_of_Chaetomium_globosum	Chaetomium globosum		726243	726742	LTR/Gypsy
sup_1_4_of_Chaetomium_globosum	Chaetomium globosum		1064933	1070251	LTR
sup_1_4_of_Chaetomium_globosum	Chaetomium globosum		1749122	1750330	LTR/Gypsy
sup_1_4_of_Chaetomium_globosum	Chaetomium globosum		1750661	1751881	LTR/Gypsy
sup_1_4_of_Chaetomium_globosum	Chaetomium globosum		1762231	1762808	LTR/Gypsy
sup_1_4_of_Chaetomium_globosum	Chaetomium globosum		4111416	4112898	LTR/Gypsy
sup_1_4_of_Chaetomium_globosum	Chaetomium globosum		4113190	4114511	LTR/Gypsy
sup_1_4_of_Chaetomium_globosum	Chaetomium globosum		4146059	4153482	LTR
sup_1_4_of_Chaetomium_globosum	Chaetomium globosum		4528014	4528089	LTR/Gypsy
sup_1_4_of_Chaetomium_globosum	Chaetomium globosum		4532333	4532495	LTR/Gypsy
sup_1_5_of_Chaetomium_globosum	Chaetomium globosum		21404	21479	LTR/Gypsy
sup_1_5_of_Chaetomium_globosum	Chaetomium globosum		3739731	3747279	LTR
sup_1_6_of_Chaetomium_globosum	Chaetomium globosum		33981	35417	LTR/Copia
sup_1_6_of_Chaetomium_globosum	Chaetomium globosum		165771	173235	LTR
sup_1_6_of_Chaetomium_globosum	Chaetomium globosum		1127077	1128529	LTR/Gypsy
sup_1_6_of_Chaetomium_globosum	Chaetomium globosum		1128838	1130041	LTR/Gypsy
sup_1_6_of_Chaetomium_globosum	Chaetomium globosum		1398327	1403688	LTR
sup_1_7_of_Chaetomium_globosum	Chaetomium globosum		816513	816727	LTR/Gypsy
sup_1_7_of_Chaetomium_globosum	Chaetomium globosum		1286720	1292834	LTR
sup_1_7_of_Chaetomium_globosum	Chaetomium globosum		2120907	2126278	LTR
sup_1_7_of_Chaetomium_globosum	Chaetomium globosum		2837399	2837501	LTR/Gypsy
sup_1_7_of_Chaetomium_globosum	Chaetomium globosum		3288423	3288572	LTR/Gypsy
sup_1_7_of_Chaetomium_globosum	Chaetomium globosum		3290044	3290584	LTR/Gypsy
sup_1_7_of_Chaetomium_globosum	Chaetomium globosum		3613112	3618683	LTR
sup_1_8_of_Chaetomium_globosum	Chaetomium globosum		418383	423754	LTR
sup_1_1_of_Coccidioides_immitis_H538_4	Coccidioides immitis	H538.4	3888	6093	LTR/Gypsy
sup_1_1_of_Coccidioides_immitis_H538_4	Coccidioides immitis	H538.4	13271	17670	LTR/Gypsy
sup_1_1_of_Coccidioides_immitis_H538_4	Coccidioides immitis	H538.4	58066	63532	LTR
sup_1_1_of_Coccidioides_immitis_H538_4	Coccidioides immitis	H538.4	944566	949881	LTR
sup_1_10_of_Coccidioides_immitis_H538_4	Coccidioides immitis	H538.4	373089	374596	LTR/Copia
sup_1_10_of_Coccidioides_immitis_H538_4	Coccidioides immitis	H538.4	500366	505746	LTR
sup_1_102_of_Coccidioides_immitis_H538_4	Coccidioides immitis	H538.4	677	880	LTR/Gypsy
sup_1_102_of_Coccidioides_immitis_H538_4	Coccidioides immitis	H538.4	10594	12236	LTR/Gypsy
sup_1_102_of_Coccidioides_immitis_H538_4	Coccidioides immitis	H538.4	18307	18584	LTR/Gypsy
sup_1_102_of_Coccidioides_immitis_H538_4	Coccidioides immitis	H538.4	32656	35357	LTR/Gypsy
sup_1_102_of_Coccidioides_immitis_H538_4	Coccidioides immitis	H538.4	39919	40963	LTR/Gypsy
sup_1_102_of_Coccidioides_immitis_H538_4	Coccidioides immitis	H538.4	43093	44631	LTR/Gypsy
sup_1_104_of_Coccidioides_immitis_H538_4	Coccidioides immitis	H538.4	14214	17489	LTR/Copia
sup_1_104_of_Coccidioides_immitis_H538_4	Coccidioides immitis	H538.4	17490	20309	LTR/Copia
sup_1_104_of_Coccidioides_immitis_H538_4	Coccidioides immitis	H538.4	20310	26611	LTR/Gypsy
sup_1_104_of_Coccidioides_immitis_H538_4	Coccidioides immitis	H538.4	35489	36790	LTR/Copia
sup_1_105_of_Coccidioides_immitis_H538_4	Coccidioides immitis	H538.4	23929	26112	LTR/Gypsy
sup_1_105_of_Coccidioides_immitis_H538_4	Coccidioides immitis	H538.4	38415	39669	LTR/Gypsy
sup_1_106_of_Coccidioides_immitis_H538_4	Coccidioides immitis	H538.4	4345	4650	LTR/Gypsy
sup_1_106_of_Coccidioides_immitis_H538_4	Coccidioides immitis	H538.4	9419	12055	LTR/Gypsy
sup_1_106_of_Coccidioides_immitis_H538_4	Coccidioides immitis	H538.4	13867	15953	LTR/Gypsy
sup_1_106_of_Coccidioides_immitis_H538_4	Coccidioides immitis	H538.4	17941	19199	LTR/Gypsy
sup_1_106_of_Coccidioides_immitis_H538_4	Coccidioides immitis	H538.4	28478	29929	LTR/Gypsy
sup_1_106_of_Coccidioides_immitis_H538_4	Coccidioides immitis	H538.4	33124	34512	LTR/Gypsy
sup_1_106_of_Coccidioides_immitis_H538_4	Coccidioides immitis	H538.4	42150	42517	LTR/Gypsy
sup_1_106_of_Coccidioides_immitis_H538_4	Coccidioides immitis	H538.4	44305	46014	LTR/Gypsy
sup_1_107_of_Coccidioides_immitis_H538_4	Coccidioides immitis	H538.4	35722	36071	LTR/Gypsy
sup_1_109_of_Coccidioides_immitis_H538_4	Coccidioides immitis	H538.4	2	487	LTR/Gypsy
sup_1_109_of_Coccidioides_immitis_H538_4	Coccidioides immitis	H538.4	4344	8842	LTR/Gypsy
sup_1_109_of_Coccidioides_immitis_H538_4	Coccidioides immitis	H538.4	9101	12227	LTR/Gypsy
sup_1_109_of_Coccidioides_immitis_H538_4	Coccidioides immitis	H538.4	13536	15671	LTR/Gypsy
sup_1_109_of_Coccidioides_immitis_H538_4	Coccidioides immitis	H538.4	18173	20496	LTR/Gypsy
sup_1_109_of_Coccidioides_immitis_H538_4	Coccidioides immitis	H538.4	20497	21332	LTR/Gypsy
sup_1_109_of_Coccidioides_immitis_H538_4	Coccidioides immitis	H538.4	21329	25687	LTR/Gypsy
sup_1_109_of_Coccidioides_immitis_H538_4	Coccidioides immitis	H538.4	25788	29724	LTR/Gypsy
sup_1_109_of_Coccidioides_immitis_H538_4	Coccidioides immitis	H538.4	34680	37075	LTR/Gypsy
sup_1_11_of_Coccidioides_immitis_H538_4	Coccidioides immitis	H538.4	512354	515823	LTR/Gypsy
sup_1_11_of_Coccidioides_immitis_H538_4	Coccidioides immitis	H538.4	516343	525016	LTR/Gypsy
sup_1_11_of_Coccidioides_immitis_H538_4	Coccidioides immitis	H538.4	526405	527768	LTR/Gypsy
sup_1_111_of_Coccidioides_immitis_H538_4	Coccidioides immitis	H538.4	6507	7935	LTR/Gypsy
sup_1_111_of_Coccidioides_immitis_H538_4	Coccidioides immitis	H538.4	10670	13038	LTR/Gypsy
sup_1_111_of_Coccidioides_immitis_H538_4	Coccidioides immitis	H538.4	13623	16307	LTR/Gypsy
sup_1_111_of_Coccidioides_immitis_H538_4	Coccidioides immitis	H538.4	26432	27626	LTR/Gypsy
sup_1_113_of_Coccidioides_immitis_H538_4	Coccidioides immitis	H538.4	3	3496	LTR/Gypsy
sup_1_113_of_Coccidioides_immitis_H538_4	Coccidioides immitis	H538.4	5956	9508	LTR/Gypsy
sup_1_113_of_Coccidioides_immitis_H538_4	Coccidioides immitis	H538.4	9496	10991	LTR/Gypsy
sup_1_113_of_Coccidioides_immitis_H538_4	Coccidioides immitis	H538.4	24195	27204	LTR/Gypsy
sup_1_114_of_Coccidioides_immitis_H538_4	Coccidioides immitis	H538.4	4268	6985	LTR/Copia
sup_1_114_of_Coccidioides_immitis_H538_4	Coccidioides immitis	H538.4	9023	9577	LTR/Copia
sup_1_115_of_Coccidioides_immitis_H538_4	Coccidioides immitis	H538.4	24635	26677	LTR/Copia
sup_1_117_of_Coccidioides_immitis_H538_4	Coccidioides immitis	H538.4	1	7615	LTR/Gypsy
sup_1_117_of_Coccidioides_immitis_H538_4	Coccidioides immitis	H538.4	8612	11090	LTR/Gypsy
sup_1_117_of_Coccidioides_immitis_H538_4	Coccidioides immitis	H538.4	11904	14187	LTR
sup_1_117_of_Coccidioides_immitis_H538_4	Coccidioides immitis	H538.4	16600	20270	LTR/Gypsy
sup_1_117_of_Coccidioides_immitis_H538_4	Coccidioides immitis	H538.4	20779	23852	LTR/Gypsy
sup_1_121_of_Coccidioides_immitis_H538_4	Coccidioides immitis	H538.4	3136	4993	LTR/Gypsy
sup_1_121_of_Coccidioides_immitis_H538_4	Coccidioides immitis	H538.4	5095	6296	LTR/Gypsy
sup_1_121_of_Coccidioides_immitis_H538_4	Coccidioides immitis	H538.4	6456	10860	LTR/Gypsy
sup_1_121_of_Coccidioides_immitis_H538_4	Coccidioides immitis	H538.4	11762	17076	LTR/Gypsy
sup_1_121_of_Coccidioides_immitis_H538_4	Coccidioides immitis	H538.4	18884	20605	LTR/Gypsy
sup_1_123_of_Coccidioides_immitis_H538_4	Coccidioides immitis	H538.4	3961	5419	LTR/Gypsy
sup_1_123_of_Coccidioides_immitis_H538_4	Coccidioides immitis	H538.4	5892	10389	LTR/Gypsy
sup_1_125_of_Coccidioides_immitis_H538_4	Coccidioides immitis	H538.4	7276	10518	LTR/Gypsy
sup_1_125_of_Coccidioides_immitis_H538_4	Coccidioides immitis	H538.4	10937	12200	LTR/Gypsy
sup_1_125_of_Coccidioides_immitis_H538_4	Coccidioides immitis	H538.4	16647	19423	LTR/Gypsy
sup_1_125_of_Coccidioides_immitis_H538_4	Coccidioides immitis	H538.4	22252	23444	LTR/Gypsy
sup_1_126_of_Coccidioides_immitis_H538_4	Coccidioides immitis	H538.4	4022	5085	LTR/Gypsy
sup_1_126_of_Coccidioides_immitis_H538_4	Coccidioides immitis	H538.4	9315	10164	LTR/Gypsy
sup_1_126_of_Coccidioides_immitis_H538_4	Coccidioides immitis	H538.4	10160	12031	LTR/Gypsy
sup_1_127_of_Coccidioides_immitis_H538_4	Coccidioides immitis	H538.4	103	3271	LTR/Gypsy
sup_1_127_of_Coccidioides_immitis_H538_4	Coccidioides immitis	H538.4	3779	5410	LTR/Gypsy
sup_1_129_of_Coccidioides_immitis_H538_4	Coccidioides immitis	H538.4	6969	8609	LTR/Gypsy
sup_1_129_of_Coccidioides_immitis_H538_4	Coccidioides immitis	H538.4	8778	11872	LTR/Gypsy
sup_1_129_of_Coccidioides_immitis_H538_4	Coccidioides immitis	H538.4	11857	13703	LTR/Gypsy
sup_1_129_of_Coccidioides_immitis_H538_4	Coccidioides immitis	H538.4	15309	17144	LTR/Gypsy
sup_1_129_of_Coccidioides_immitis_H538_4	Coccidioides immitis	H538.4	19222	19421	LTR/Copia
sup_1_13_of_Coccidioides_immitis_H538_4	Coccidioides immitis	H538.4	405678	410972	LTR
sup_1_131_of_Coccidioides_immitis_H538_4	Coccidioides immitis	H538.4	16327	17542	LTR/Gypsy
sup_1_132_of_Coccidioides_immitis_H538_4	Coccidioides immitis	H538.4	3479	5702	LTR/Gypsy
sup_1_133_of_Coccidioides_immitis_H538_4	Coccidioides immitis	H538.4	15189	16358	LTR/Copia
sup_1_134_of_Coccidioides_immitis_H538_4	Coccidioides immitis	H538.4	14551	15560	LTR/Gypsy
sup_1_135_of_Coccidioides_immitis_H538_4	Coccidioides immitis	H538.4	7104	9911	LTR/Gypsy
sup_1_135_of_Coccidioides_immitis_H538_4	Coccidioides immitis	H538.4	10970	16043	LTR/Gypsy
sup_1_136_of_Coccidioides_immitis_H538_4	Coccidioides immitis	H538.4	15037	17815	LTR/Gypsy
sup_1_137_of_Coccidioides_immitis_H538_4	Coccidioides immitis	H538.4	1	751	LTR/Gypsy
sup_1_137_of_Coccidioides_immitis_H538_4	Coccidioides immitis	H538.4	3557	10040	LTR/Gypsy
sup_1_138_of_Coccidioides_immitis_H538_4	Coccidioides immitis	H538.4	1729	2820	LTR/Gypsy
sup_1_138_of_Coccidioides_immitis_H538_4	Coccidioides immitis	H538.4	3220	6328	LTR/Gypsy
sup_1_138_of_Coccidioides_immitis_H538_4	Coccidioides immitis	H538.4	10783	12717	LTR/Gypsy
sup_1_138_of_Coccidioides_immitis_H538_4	Coccidioides immitis	H538.4	13965	17044	LTR/Gypsy
sup_1_14_of_Coccidioides_immitis_H538_4	Coccidioides immitis	H538.4	421878	427632	LTR/Gypsy
sup_1_141_of_Coccidioides_immitis_H538_4	Coccidioides immitis	H538.4	8801	10213	LTR/Gypsy
sup_1_141_of_Coccidioides_immitis_H538_4	Coccidioides immitis	H538.4	10911	12211	LTR/Gypsy
sup_1_143_of_Coccidioides_immitis_H538_4	Coccidioides immitis	H538.4	1941	12124	LTR/Gypsy
sup_1_144_of_Coccidioides_immitis_H538_4	Coccidioides immitis	H538.4	8057	10001	LTR/Gypsy
sup_1_145_of_Coccidioides_immitis_H538_4	Coccidioides immitis	H538.4	2	1813	LTR/Gypsy
sup_1_145_of_Coccidioides_immitis_H538_4	Coccidioides immitis	H538.4	3399	5878	LTR/Gypsy
sup_1_145_of_Coccidioides_immitis_H538_4	Coccidioides immitis	H538.4	5980	12866	LTR/Gypsy
sup_1_145_of_Coccidioides_immitis_H538_4	Coccidioides immitis	H538.4	13047	16113	LTR/Gypsy
sup_1_146_of_Coccidioides_immitis_H538_4	Coccidioides immitis	H538.4	1	1940	LTR/Gypsy
sup_1_146_of_Coccidioides_immitis_H538_4	Coccidioides immitis	H538.4	3087	5403	LTR/Gypsy
sup_1_146_of_Coccidioides_immitis_H538_4	Coccidioides immitis	H538.4	6362	9800	LTR/Gypsy
sup_1_147_of_Coccidioides_immitis_H538_4	Coccidioides immitis	H538.4	1451	6069	LTR/Gypsy
sup_1_147_of_Coccidioides_immitis_H538_4	Coccidioides immitis	H538.4	6267	7723	LTR/Gypsy
sup_1_147_of_Coccidioides_immitis_H538_4	Coccidioides immitis	H538.4	11719	12977	LTR/Gypsy
sup_1_148_of_Coccidioides_immitis_H538_4	Coccidioides immitis	H538.4	3897	7430	LTR/Gypsy
sup_1_149_of_Coccidioides_immitis_H538_4	Coccidioides immitis	H538.4	10673	11475	LTR/Gypsy
sup_1_151_of_Coccidioides_immitis_H538_4	Coccidioides immitis	H538.4	737	11260	LTR
sup_1_152_of_Coccidioides_immitis_H538_4	Coccidioides immitis	H538.4	4945	5463	LTR/Copia
sup_1_152_of_Coccidioides_immitis_H538_4	Coccidioides immitis	H538.4	13298	15894	LTR/Gypsy
sup_1_153_of_Coccidioides_immitis_H538_4	Coccidioides immitis	H538.4	7098	8020	LTR/Gypsy
sup_1_153_of_Coccidioides_immitis_H538_4	Coccidioides immitis	H538.4	7996	10061	LTR/Gypsy
sup_1_153_of_Coccidioides_immitis_H538_4	Coccidioides immitis	H538.4	11461	13803	LTR/Gypsy
sup_1_156_of_Coccidioides_immitis_H538_4	Coccidioides immitis	H538.4	23534	24748	LTR/Gypsy
sup_1_157_of_Coccidioides_immitis_H538_4	Coccidioides immitis	H538.4	1	1218	LTR/Gypsy
sup_1_157_of_Coccidioides_immitis_H538_4	Coccidioides immitis	H538.4	9596	12215	LTR/Copia
sup_1_157_of_Coccidioides_immitis_H538_4	Coccidioides immitis	H538.4	18070	19801	LTR/Copia
sup_1_158_of_Coccidioides_immitis_H538_4	Coccidioides immitis	H538.4	6380	9029	LTR/Gypsy
sup_1_158_of_Coccidioides_immitis_H538_4	Coccidioides immitis	H538.4	9727	10400	LTR/Gypsy
sup_1_158_of_Coccidioides_immitis_H538_4	Coccidioides immitis	H538.4	11421	13961	LTR/Gypsy
sup_1_159_of_Coccidioides_immitis_H538_4	Coccidioides immitis	H538.4	10895	13652	LTR/Gypsy
sup_1_16_of_Coccidioides_immitis_H538_4	Coccidioides immitis	H538.4	270710	281290	LTR/Gypsy
sup_1_16_of_Coccidioides_immitis_H538_4	Coccidioides immitis	H538.4	287780	290575	LTR/Copia
sup_1_161_of_Coccidioides_immitis_H538_4	Coccidioides immitis	H538.4	1	1698	LTR/Gypsy
sup_1_161_of_Coccidioides_immitis_H538_4	Coccidioides immitis	H538.4	2013	6270	LTR/Gypsy
sup_1_162_of_Coccidioides_immitis_H538_4	Coccidioides immitis	H538.4	1	1250	LTR/Gypsy
sup_1_162_of_Coccidioides_immitis_H538_4	Coccidioides immitis	H538.4	18737	20451	LTR/Gypsy
sup_1_163_of_Coccidioides_immitis_H538_4	Coccidioides immitis	H538.4	235	1413	LTR/Gypsy
sup_1_166_of_Coccidioides_immitis_H538_4	Coccidioides immitis	H538.4	3157	4870	LTR/Gypsy
sup_1_167_of_Coccidioides_immitis_H538_4	Coccidioides immitis	H538.4	3247	4494	LTR/Gypsy
sup_1_169_of_Coccidioides_immitis_H538_4	Coccidioides immitis	H538.4	1	2376	LTR/Gypsy
sup_1_169_of_Coccidioides_immitis_H538_4	Coccidioides immitis	H538.4	2477	4119	LTR/Gypsy
sup_1_17_of_Coccidioides_immitis_H538_4	Coccidioides immitis	H538.4	366325	370476	LTR/Gypsy
sup_1_17_of_Coccidioides_immitis_H538_4	Coccidioides immitis	H538.4	373565	374020	LTR/Gypsy
sup_1_17_of_Coccidioides_immitis_H538_4	Coccidioides immitis	H538.4	381348	383064	LTR/Gypsy
sup_1_17_of_Coccidioides_immitis_H538_4	Coccidioides immitis	H538.4	384127	385673	LTR/Gypsy
sup_1_17_of_Coccidioides_immitis_H538_4	Coccidioides immitis	H538.4	394327	396225	LTR/Gypsy
sup_1_17_of_Coccidioides_immitis_H538_4	Coccidioides immitis	H538.4	408150	409827	LTR/Gypsy
sup_1_17_of_Coccidioides_immitis_H538_4	Coccidioides immitis	H538.4	409930	410995	LTR/Gypsy
sup_1_171_of_Coccidioides_immitis_H538_4	Coccidioides immitis	H538.4	1	1689	LTR/Gypsy
sup_1_171_of_Coccidioides_immitis_H538_4	Coccidioides immitis	H538.4	8707	11046	LTR/Gypsy
sup_1_171_of_Coccidioides_immitis_H538_4	Coccidioides immitis	H538.4	12534	13950	LTR/Gypsy
sup_1_173_of_Coccidioides_immitis_H538_4	Coccidioides immitis	H538.4	1	1684	LTR/Gypsy
sup_1_173_of_Coccidioides_immitis_H538_4	Coccidioides immitis	H538.4	4136	5296	LTR/Gypsy
sup_1_173_of_Coccidioides_immitis_H538_4	Coccidioides immitis	H538.4	5590	6087	LTR/Gypsy
sup_1_174_of_Coccidioides_immitis_H538_4	Coccidioides immitis	H538.4	162	1302	LTR/Gypsy
sup_1_175_of_Coccidioides_immitis_H538_4	Coccidioides immitis	H538.4	7715	9361	LTR/Gypsy
sup_1_175_of_Coccidioides_immitis_H538_4	Coccidioides immitis	H538.4	10195	11963	LTR/Gypsy
sup_1_176_of_Coccidioides_immitis_H538_4	Coccidioides immitis	H538.4	8796	10480	LTR/Gypsy
sup_1_177_of_Coccidioides_immitis_H538_4	Coccidioides immitis	H538.4	6413	8159	LTR/Gypsy
sup_1_177_of_Coccidioides_immitis_H538_4	Coccidioides immitis	H538.4	8229	9563	LTR/Gypsy
sup_1_178_of_Coccidioides_immitis_H538_4	Coccidioides immitis	H538.4	1030	2014	LTR/Gypsy
sup_1_180_of_Coccidioides_immitis_H538_4	Coccidioides immitis	H538.4	1	1222	LTR/Gypsy
sup_1_180_of_Coccidioides_immitis_H538_4	Coccidioides immitis	H538.4	2928	5611	LTR/Gypsy
sup_1_180_of_Coccidioides_immitis_H538_4	Coccidioides immitis	H538.4	6006	6960	LTR/Gypsy
sup_1_180_of_Coccidioides_immitis_H538_4	Coccidioides immitis	H538.4	6950	9840	LTR/Gypsy
sup_1_181_of_Coccidioides_immitis_H538_4	Coccidioides immitis	H538.4	3249	4869	LTR/Gypsy
sup_1_181_of_Coccidioides_immitis_H538_4	Coccidioides immitis	H538.4	4970	6412	LTR/Gypsy
sup_1_183_of_Coccidioides_immitis_H538_4	Coccidioides immitis	H538.4	4570	5846	LTR/Gypsy
sup_1_183_of_Coccidioides_immitis_H538_4	Coccidioides immitis	H538.4	6966	9020	LTR/Gypsy
sup_1_184_of_Coccidioides_immitis_H538_4	Coccidioides immitis	H538.4	1	1549	LTR/Gypsy
sup_1_186_of_Coccidioides_immitis_H538_4	Coccidioides immitis	H538.4	2774	4502	LTR/Gypsy
sup_1_187_of_Coccidioides_immitis_H538_4	Coccidioides immitis	H538.4	7129	9397	LTR/Gypsy
sup_1_198_of_Coccidioides_immitis_H538_4	Coccidioides immitis	H538.4	1	485	LTR/Gypsy
sup_1_198_of_Coccidioides_immitis_H538_4	Coccidioides immitis	H538.4	3742	6737	LTR/Gypsy
sup_1_199_of_Coccidioides_immitis_H538_4	Coccidioides immitis	H538.4	3614	5404	LTR/Gypsy
sup_1_20_of_Coccidioides_immitis_H538_4	Coccidioides immitis	H538.4	369522	371359	LTR/Gypsy
sup_1_200_of_Coccidioides_immitis_H538_4	Coccidioides immitis	H538.4	1	1690	LTR/Gypsy
sup_1_200_of_Coccidioides_immitis_H538_4	Coccidioides immitis	H538.4	2715	5054	LTR/Gypsy
sup_1_200_of_Coccidioides_immitis_H538_4	Coccidioides immitis	H538.4	6169	8117	LTR/Gypsy
sup_1_204_of_Coccidioides_immitis_H538_4	Coccidioides immitis	H538.4	195	1794	LTR/Gypsy
sup_1_204_of_Coccidioides_immitis_H538_4	Coccidioides immitis	H538.4	10539	11113	LTR/Gypsy
sup_1_21_of_Coccidioides_immitis_H538_4	Coccidioides immitis	H538.4	356839	361792	LTR/Gypsy
sup_1_21_of_Coccidioides_immitis_H538_4	Coccidioides immitis	H538.4	363383	365279	LTR/Copia
sup_1_210_of_Coccidioides_immitis_H538_4	Coccidioides immitis	H538.4	1	244	LTR/Gypsy
sup_1_210_of_Coccidioides_immitis_H538_4	Coccidioides immitis	H538.4	2755	5059	LTR/Gypsy
sup_1_210_of_Coccidioides_immitis_H538_4	Coccidioides immitis	H538.4	7498	8485	LTR/Gypsy
sup_1_211_of_Coccidioides_immitis_H538_4	Coccidioides immitis	H538.4	1	1053	LTR/Gypsy
sup_1_213_of_Coccidioides_immitis_H538_4	Coccidioides immitis	H538.4	8	599	LTR/Gypsy
sup_1_213_of_Coccidioides_immitis_H538_4	Coccidioides immitis	H538.4	907	1918	LTR/Gypsy
sup_1_217_of_Coccidioides_immitis_H538_4	Coccidioides immitis	H538.4	2	2160	LTR/Copia
sup_1_218_of_Coccidioides_immitis_H538_4	Coccidioides immitis	H538.4	3984	5603	LTR/Gypsy
sup_1_219_of_Coccidioides_immitis_H538_4	Coccidioides immitis	H538.4	3141	5214	LTR/Gypsy
sup_1_220_of_Coccidioides_immitis_H538_4	Coccidioides immitis	H538.4	4	1418	LTR/Gypsy
sup_1_224_of_Coccidioides_immitis_H538_4	Coccidioides immitis	H538.4	1	2011	LTR/Gypsy
sup_1_227_of_Coccidioides_immitis_H538_4	Coccidioides immitis	H538.4	2657	3226	LTR/Gypsy
sup_1_228_of_Coccidioides_immitis_H538_4	Coccidioides immitis	H538.4	1	1772	LTR/Gypsy
sup_1_23_of_Coccidioides_immitis_H538_4	Coccidioides immitis	H538.4	118071	123149	LTR/Copia
sup_1_23_of_Coccidioides_immitis_H538_4	Coccidioides immitis	H538.4	148445	153750	LTR
sup_1_23_of_Coccidioides_immitis_H538_4	Coccidioides immitis	H538.4	190227	195478	LTR
sup_1_23_of_Coccidioides_immitis_H538_4	Coccidioides immitis	H538.4	370789	372966	LTR/Copia
sup_1_230_of_Coccidioides_immitis_H538_4	Coccidioides immitis	H538.4	1	1752	LTR/Gypsy
sup_1_230_of_Coccidioides_immitis_H538_4	Coccidioides immitis	H538.4	3713	5119	LTR/Gypsy
sup_1_231_of_Coccidioides_immitis_H538_4	Coccidioides immitis	H538.4	4269	5931	LTR/Gypsy
sup_1_232_of_Coccidioides_immitis_H538_4	Coccidioides immitis	H538.4	1	3195	LTR/Gypsy
sup_1_24_of_Coccidioides_immitis_H538_4	Coccidioides immitis	H538.4	6001	9620	LTR/Gypsy
sup_1_24_of_Coccidioides_immitis_H538_4	Coccidioides immitis	H538.4	11101	13384	LTR/Copia
sup_1_244_of_Coccidioides_immitis_H538_4	Coccidioides immitis	H538.4	1	1696	LTR/Gypsy
sup_1_251_of_Coccidioides_immitis_H538_4	Coccidioides immitis	H538.4	157	1313	LTR/Gypsy
sup_1_252_of_Coccidioides_immitis_H538_4	Coccidioides immitis	H538.4	1	1579	LTR/Gypsy
sup_1_253_of_Coccidioides_immitis_H538_4	Coccidioides immitis	H538.4	4	1408	LTR/Gypsy
sup_1_254_of_Coccidioides_immitis_H538_4	Coccidioides immitis	H538.4	3410	4597	LTR/Gypsy
sup_1_255_of_Coccidioides_immitis_H538_4	Coccidioides immitis	H538.4	3450	4490	LTR/Gypsy
sup_1_256_of_Coccidioides_immitis_H538_4	Coccidioides immitis	H538.4	3735	4799	LTR/Gypsy
sup_1_257_of_Coccidioides_immitis_H538_4	Coccidioides immitis	H538.4	1	1511	LTR/Copia
sup_1_258_of_Coccidioides_immitis_H538_4	Coccidioides immitis	H538.4	2	2446	LTR/Gypsy
sup_1_259_of_Coccidioides_immitis_H538_4	Coccidioides immitis	H538.4	1	1216	LTR/Gypsy
sup_1_260_of_Coccidioides_immitis_H538_4	Coccidioides immitis	H538.4	1	2322	LTR/Gypsy
sup_1_262_of_Coccidioides_immitis_H538_4	Coccidioides immitis	H538.4	1	1095	LTR/Copia
sup_1_264_of_Coccidioides_immitis_H538_4	Coccidioides immitis	H538.4	1	2262	LTR/Gypsy
sup_1_266_of_Coccidioides_immitis_H538_4	Coccidioides immitis	H538.4	3269	4416	LTR/Gypsy
sup_1_27_of_Coccidioides_immitis_H538_4	Coccidioides immitis	H538.4	283636	284051	LTR/Gypsy
sup_1_282_of_Coccidioides_immitis_H538_4	Coccidioides immitis	H538.4	7966	8872	LTR/Gypsy
sup_1_283_of_Coccidioides_immitis_H538_4	Coccidioides immitis	H538.4	78	1835	LTR/Gypsy
sup_1_285_of_Coccidioides_immitis_H538_4	Coccidioides immitis	H538.4	2	1818	LTR/Gypsy
sup_1_287_of_Coccidioides_immitis_H538_4	Coccidioides immitis	H538.4	2	1783	LTR/Gypsy
sup_1_297_of_Coccidioides_immitis_H538_4	Coccidioides immitis	H538.4	1	1609	LTR/Gypsy
sup_1_30_of_Coccidioides_immitis_H538_4	Coccidioides immitis	H538.4	8	2391	LTR/Gypsy
sup_1_30_of_Coccidioides_immitis_H538_4	Coccidioides immitis	H538.4	3891	5026	LTR/Copia
sup_1_302_of_Coccidioides_immitis_H538_4	Coccidioides immitis	H538.4	1	1669	LTR/Gypsy
sup_1_309_of_Coccidioides_immitis_H538_4	Coccidioides immitis	H538.4	204	1607	LTR/Copia
sup_1_31_of_Coccidioides_immitis_H538_4	Coccidioides immitis	H538.4	1	1407	LTR/Gypsy
sup_1_31_of_Coccidioides_immitis_H538_4	Coccidioides immitis	H538.4	9212	13075	LTR/Gypsy
sup_1_315_of_Coccidioides_immitis_H538_4	Coccidioides immitis	H538.4	1	1562	LTR/Gypsy
sup_1_324_of_Coccidioides_immitis_H538_4	Coccidioides immitis	H538.4	954	1506	LTR/Gypsy
sup_1_327_of_Coccidioides_immitis_H538_4	Coccidioides immitis	H538.4	44	1488	LTR/Gypsy
sup_1_345_of_Coccidioides_immitis_H538_4	Coccidioides immitis	H538.4	537	1357	LTR/Gypsy
sup_1_348_of_Coccidioides_immitis_H538_4	Coccidioides immitis	H538.4	3	1345	LTR/Gypsy
sup_1_352_of_Coccidioides_immitis_H538_4	Coccidioides immitis	H538.4	1	1333	LTR/Gypsy
sup_1_360_of_Coccidioides_immitis_H538_4	Coccidioides immitis	H538.4	1	1302	LTR/Gypsy
sup_1_366_of_Coccidioides_immitis_H538_4	Coccidioides immitis	H538.4	54	1280	LTR/Gypsy
sup_1_37_of_Coccidioides_immitis_H538_4	Coccidioides immitis	H538.4	6511	8493	LTR/Gypsy
sup_1_37_of_Coccidioides_immitis_H538_4	Coccidioides immitis	H538.4	21858	23120	LTR/Gypsy
sup_1_38_of_Coccidioides_immitis_H538_4	Coccidioides immitis	H538.4	174258	175677	LTR/Copia
sup_1_38_of_Coccidioides_immitis_H538_4	Coccidioides immitis	H538.4	202701	205754	LTR
sup_1_38_of_Coccidioides_immitis_H538_4	Coccidioides immitis	H538.4	221178	226449	LTR
sup_1_38_of_Coccidioides_immitis_H538_4	Coccidioides immitis	H538.4	228922	232222	LTR/Gypsy
sup_1_38_of_Coccidioides_immitis_H538_4	Coccidioides immitis	H538.4	232391	234932	LTR/Gypsy
sup_1_380_of_Coccidioides_immitis_H538_4	Coccidioides immitis	H538.4	1	1246	LTR/Gypsy
sup_1_39_of_Coccidioides_immitis_H538_4	Coccidioides immitis	H538.4	1	1217	LTR/Gypsy
sup_1_39_of_Coccidioides_immitis_H538_4	Coccidioides immitis	H538.4	1513	2580	LTR/Gypsy
sup_1_39_of_Coccidioides_immitis_H538_4	Coccidioides immitis	H538.4	2895	4256	LTR/Gypsy
sup_1_39_of_Coccidioides_immitis_H538_4	Coccidioides immitis	H538.4	4736	5734	LTR/Gypsy
sup_1_39_of_Coccidioides_immitis_H538_4	Coccidioides immitis	H538.4	5793	11794	LTR/Gypsy
sup_1_39_of_Coccidioides_immitis_H538_4	Coccidioides immitis	H538.4	14625	18682	LTR/Gypsy
sup_1_39_of_Coccidioides_immitis_H538_4	Coccidioides immitis	H538.4	20250	22801	LTR/Gypsy
sup_1_39_of_Coccidioides_immitis_H538_4	Coccidioides immitis	H538.4	60945	68036	LTR/Gypsy
sup_1_394_of_Coccidioides_immitis_H538_4	Coccidioides immitis	H538.4	1	504	LTR/Gypsy
sup_1_398_of_Coccidioides_immitis_H538_4	Coccidioides immitis	H538.4	1	1189	LTR/Gypsy
sup_1_4_of_Coccidioides_immitis_H538_4	Coccidioides immitis	H538.4	782408	783819	LTR/Gypsy
sup_1_4_of_Coccidioides_immitis_H538_4	Coccidioides immitis	H538.4	787170	794248	LTR/Gypsy
sup_1_4_of_Coccidioides_immitis_H538_4	Coccidioides immitis	H538.4	965219	972293	LTR/Gypsy
sup_1_4_of_Coccidioides_immitis_H538_4	Coccidioides immitis	H538.4	975976	977323	LTR/Copia
sup_1_401_of_Coccidioides_immitis_H538_4	Coccidioides immitis	H538.4	1	1180	LTR/Gypsy
sup_1_409_of_Coccidioides_immitis_H538_4	Coccidioides immitis	H538.4	1	1143	LTR/Copia
sup_1_410_of_Coccidioides_immitis_H538_4	Coccidioides immitis	H538.4	1	1140	LTR/Gypsy
sup_1_427_of_Coccidioides_immitis_H538_4	Coccidioides immitis	H538.4	1	1108	LTR/Gypsy
sup_1_429_of_Coccidioides_immitis_H538_4	Coccidioides immitis	H538.4	1	1101	LTR/Gypsy
sup_1_43_of_Coccidioides_immitis_H538_4	Coccidioides immitis	H538.4	2	1631	LTR/Copia
sup_1_43_of_Coccidioides_immitis_H538_4	Coccidioides immitis	H538.4	161836	168437	LTR/Gypsy
sup_1_43_of_Coccidioides_immitis_H538_4	Coccidioides immitis	H538.4	169237	171853	LTR/Gypsy
sup_1_43_of_Coccidioides_immitis_H538_4	Coccidioides immitis	H538.4	210008	212365	LTR/Gypsy
sup_1_44_of_Coccidioides_immitis_H538_4	Coccidioides immitis	H538.4	5797	8840	LTR/Gypsy
sup_1_443_of_Coccidioides_immitis_H538_4	Coccidioides immitis	H538.4	1	603	LTR/Gypsy
sup_1_444_of_Coccidioides_immitis_H538_4	Coccidioides immitis	H538.4	396	1035	LTR/Gypsy
sup_1_458_of_Coccidioides_immitis_H538_4	Coccidioides immitis	H538.4	1	191	LTR/Gypsy
sup_1_46_of_Coccidioides_immitis_H538_4	Coccidioides immitis	H538.4	173630	174565	LTR/Gypsy
sup_1_46_of_Coccidioides_immitis_H538_4	Coccidioides immitis	H538.4	174801	176880	LTR/Gypsy
sup_1_475_of_Coccidioides_immitis_H538_4	Coccidioides immitis	H538.4	5	939	LTR/Gypsy
sup_1_480_of_Coccidioides_immitis_H538_4	Coccidioides immitis	H538.4	59	929	LTR/Gypsy
sup_1_483_of_Coccidioides_immitis_H538_4	Coccidioides immitis	H538.4	1	925	LTR/Gypsy
sup_1_5_of_Coccidioides_immitis_H538_4	Coccidioides immitis	H538.4	1	2891	LTR/Gypsy
sup_1_5_of_Coccidioides_immitis_H538_4	Coccidioides immitis	H538.4	3529	7223	LTR/Gypsy
sup_1_5_of_Coccidioides_immitis_H538_4	Coccidioides immitis	H538.4	7225	8903	LTR/Copia
sup_1_50_of_Coccidioides_immitis_H538_4	Coccidioides immitis	H538.4	1	1326	LTR/Gypsy
sup_1_50_of_Coccidioides_immitis_H538_4	Coccidioides immitis	H538.4	1427	3770	LTR/Gypsy
sup_1_50_of_Coccidioides_immitis_H538_4	Coccidioides immitis	H538.4	10816	12004	LTR/Gypsy
sup_1_50_of_Coccidioides_immitis_H538_4	Coccidioides immitis	H538.4	28842	31125	LTR/Gypsy
sup_1_50_of_Coccidioides_immitis_H538_4	Coccidioides immitis	H538.4	34676	37389	LTR/Gypsy
sup_1_50_of_Coccidioides_immitis_H538_4	Coccidioides immitis	H538.4	55203	57321	LTR/Copia
sup_1_50_of_Coccidioides_immitis_H538_4	Coccidioides immitis	H538.4	57900	59183	LTR/Copia
sup_1_50_of_Coccidioides_immitis_H538_4	Coccidioides immitis	H538.4	59284	59800	LTR/Copia
sup_1_50_of_Coccidioides_immitis_H538_4	Coccidioides immitis	H538.4	75745	81258	LTR/Gypsy
sup_1_50_of_Coccidioides_immitis_H538_4	Coccidioides immitis	H538.4	82764	90376	LTR/Gypsy
sup_1_50_of_Coccidioides_immitis_H538_4	Coccidioides immitis	H538.4	88378	91329	LTR/Gypsy
sup_1_501_of_Coccidioides_immitis_H538_4	Coccidioides immitis	H538.4	1	883	LTR/Gypsy
sup_1_503_of_Coccidioides_immitis_H538_4	Coccidioides immitis	H538.4	1	877	LTR/Gypsy
sup_1_506_of_Coccidioides_immitis_H538_4	Coccidioides immitis	H538.4	1	816	LTR/Gypsy
sup_1_514_of_Coccidioides_immitis_H538_4	Coccidioides immitis	H538.4	1	843	LTR/Gypsy
sup_1_52_of_Coccidioides_immitis_H538_4	Coccidioides immitis	H538.4	34457	35308	LTR/Gypsy
sup_1_52_of_Coccidioides_immitis_H538_4	Coccidioides immitis	H538.4	45532	47775	LTR/Gypsy
sup_1_52_of_Coccidioides_immitis_H538_4	Coccidioides immitis	H538.4	73498	75761	LTR/Gypsy
sup_1_52_of_Coccidioides_immitis_H538_4	Coccidioides immitis	H538.4	78684	82692	LTR/Gypsy
sup_1_52_of_Coccidioides_immitis_H538_4	Coccidioides immitis	H538.4	82692	89761	LTR/Gypsy
sup_1_52_of_Coccidioides_immitis_H538_4	Coccidioides immitis	H538.4	89750	92552	LTR/Gypsy
sup_1_52_of_Coccidioides_immitis_H538_4	Coccidioides immitis	H538.4	92811	94964	LTR/Gypsy
sup_1_52_of_Coccidioides_immitis_H538_4	Coccidioides immitis	H538.4	96233	97332	LTR/Gypsy
sup_1_52_of_Coccidioides_immitis_H538_4	Coccidioides immitis	H538.4	104944	105799	LTR/Gypsy
sup_1_52_of_Coccidioides_immitis_H538_4	Coccidioides immitis	H538.4	106165	106833	LTR/Gypsy
sup_1_52_of_Coccidioides_immitis_H538_4	Coccidioides immitis	H538.4	106839	107863	LTR/Gypsy
sup_1_52_of_Coccidioides_immitis_H538_4	Coccidioides immitis	H538.4	107964	110599	LTR/Gypsy
sup_1_52_of_Coccidioides_immitis_H538_4	Coccidioides immitis	H538.4	112389	114293	LTR/Gypsy
sup_1_52_of_Coccidioides_immitis_H538_4	Coccidioides immitis	H538.4	120517	122853	LTR/Gypsy
sup_1_52_of_Coccidioides_immitis_H538_4	Coccidioides immitis	H538.4	125017	127965	LTR/Copia
sup_1_52_of_Coccidioides_immitis_H538_4	Coccidioides immitis	H538.4	131690	135140	LTR/Gypsy
sup_1_52_of_Coccidioides_immitis_H538_4	Coccidioides immitis	H538.4	135241	139185	LTR/Gypsy
sup_1_52_of_Coccidioides_immitis_H538_4	Coccidioides immitis	H538.4	139186	140041	LTR/Copia
sup_1_52_of_Coccidioides_immitis_H538_4	Coccidioides immitis	H538.4	144287	149282	LTR/Gypsy
sup_1_52_of_Coccidioides_immitis_H538_4	Coccidioides immitis	H538.4	160337	161527	LTR/Gypsy
sup_1_52_of_Coccidioides_immitis_H538_4	Coccidioides immitis	H538.4	162713	164945	LTR/Gypsy
sup_1_52_of_Coccidioides_immitis_H538_4	Coccidioides immitis	H538.4	168302	169935	LTR/Gypsy
sup_1_57_of_Coccidioides_immitis_H538_4	Coccidioides immitis	H538.4	384	2446	LTR/Copia
sup_1_6_of_Coccidioides_immitis_H538_4	Coccidioides immitis	H538.4	656210	661476	LTR
sup_1_60_of_Coccidioides_immitis_H538_4	Coccidioides immitis	H538.4	4156	5763	LTR/Copia
sup_1_60_of_Coccidioides_immitis_H538_4	Coccidioides immitis	H538.4	6060	9505	LTR/Copia
sup_1_60_of_Coccidioides_immitis_H538_4	Coccidioides immitis	H538.4	11925	16544	LTR/Gypsy
sup_1_60_of_Coccidioides_immitis_H538_4	Coccidioides immitis	H538.4	38799	44069	LTR
sup_1_60_of_Coccidioides_immitis_H538_4	Coccidioides immitis	H538.4	90442	91921	LTR/Gypsy
sup_1_62_of_Coccidioides_immitis_H538_4	Coccidioides immitis	H538.4	85896	87718	LTR/Gypsy
sup_1_62_of_Coccidioides_immitis_H538_4	Coccidioides immitis	H538.4	88080	91611	LTR/Gypsy
sup_1_62_of_Coccidioides_immitis_H538_4	Coccidioides immitis	H538.4	92210	93497	LTR/Gypsy
sup_1_62_of_Coccidioides_immitis_H538_4	Coccidioides immitis	H538.4	105905	107469	LTR/Gypsy
sup_1_62_of_Coccidioides_immitis_H538_4	Coccidioides immitis	H538.4	109825	110003	LTR/Gypsy
sup_1_62_of_Coccidioides_immitis_H538_4	Coccidioides immitis	H538.4	110924	111764	LTR/Gypsy
sup_1_64_of_Coccidioides_immitis_H538_4	Coccidioides immitis	H538.4	9108	11755	LTR/Gypsy
sup_1_64_of_Coccidioides_immitis_H538_4	Coccidioides immitis	H538.4	12747	15726	LTR/Gypsy
sup_1_64_of_Coccidioides_immitis_H538_4	Coccidioides immitis	H538.4	16061	21068	LTR/Gypsy
sup_1_64_of_Coccidioides_immitis_H538_4	Coccidioides immitis	H538.4	32514	40398	LTR/Gypsy
sup_1_64_of_Coccidioides_immitis_H538_4	Coccidioides immitis	H538.4	41151	43610	LTR/Gypsy
sup_1_64_of_Coccidioides_immitis_H538_4	Coccidioides immitis	H538.4	95569	99282	LTR/Gypsy
sup_1_64_of_Coccidioides_immitis_H538_4	Coccidioides immitis	H538.4	100862	102252	LTR/Gypsy
sup_1_66_of_Coccidioides_immitis_H538_4	Coccidioides immitis	H538.4	5744	8643	LTR/Gypsy
sup_1_66_of_Coccidioides_immitis_H538_4	Coccidioides immitis	H538.4	58621	63803	LTR/Gypsy
sup_1_68_of_Coccidioides_immitis_H538_4	Coccidioides immitis	H538.4	13360	15820	LTR/Gypsy
sup_1_68_of_Coccidioides_immitis_H538_4	Coccidioides immitis	H538.4	20533	24567	LTR/Gypsy
sup_1_68_of_Coccidioides_immitis_H538_4	Coccidioides immitis	H538.4	28101	29635	LTR/Gypsy
sup_1_68_of_Coccidioides_immitis_H538_4	Coccidioides immitis	H538.4	30521	31224	LTR/Gypsy
sup_1_68_of_Coccidioides_immitis_H538_4	Coccidioides immitis	H538.4	52180	55139	LTR/Gypsy
sup_1_68_of_Coccidioides_immitis_H538_4	Coccidioides immitis	H538.4	55140	55754	LTR/Copia
sup_1_68_of_Coccidioides_immitis_H538_4	Coccidioides immitis	H538.4	55799	57801	LTR/Gypsy
sup_1_68_of_Coccidioides_immitis_H538_4	Coccidioides immitis	H538.4	62111	64958	LTR/Gypsy
sup_1_68_of_Coccidioides_immitis_H538_4	Coccidioides immitis	H538.4	70756	77842	LTR/Gypsy
sup_1_68_of_Coccidioides_immitis_H538_4	Coccidioides immitis	H538.4	78620	80783	LTR/Copia
sup_1_69_of_Coccidioides_immitis_H538_4	Coccidioides immitis	H538.4	3543	3780	LTR/Gypsy
sup_1_7_of_Coccidioides_immitis_H538_4	Coccidioides immitis	H538.4	517557	522828	LTR
sup_1_71_of_Coccidioides_immitis_H538_4	Coccidioides immitis	H538.4	32242	32342	LTR/Copia
sup_1_71_of_Coccidioides_immitis_H538_4	Coccidioides immitis	H538.4	70591	71777	LTR/Copia
sup_1_71_of_Coccidioides_immitis_H538_4	Coccidioides immitis	H538.4	71939	73257	LTR/Copia
sup_1_72_of_Coccidioides_immitis_H538_4	Coccidioides immitis	H538.4	63916	66205	LTR/Gypsy
sup_1_72_of_Coccidioides_immitis_H538_4	Coccidioides immitis	H538.4	66545	68540	LTR/Gypsy
sup_1_75_of_Coccidioides_immitis_H538_4	Coccidioides immitis	H538.4	8913	11354	LTR/Gypsy
sup_1_75_of_Coccidioides_immitis_H538_4	Coccidioides immitis	H538.4	25560	26080	LTR/Gypsy
sup_1_75_of_Coccidioides_immitis_H538_4	Coccidioides immitis	H538.4	31512	32605	LTR/Gypsy
sup_1_75_of_Coccidioides_immitis_H538_4	Coccidioides immitis	H538.4	34867	35903	LTR/Gypsy
sup_1_75_of_Coccidioides_immitis_H538_4	Coccidioides immitis	H538.4	41611	41957	LTR/Gypsy
sup_1_75_of_Coccidioides_immitis_H538_4	Coccidioides immitis	H538.4	43651	46434	LTR/Gypsy
sup_1_75_of_Coccidioides_immitis_H538_4	Coccidioides immitis	H538.4	48335	48883	LTR/Gypsy
sup_1_75_of_Coccidioides_immitis_H538_4	Coccidioides immitis	H538.4	55980	57792	LTR/Gypsy
sup_1_76_of_Coccidioides_immitis_H538_4	Coccidioides immitis	H538.4	9693	10958	LTR/Gypsy
sup_1_76_of_Coccidioides_immitis_H538_4	Coccidioides immitis	H538.4	68754	69938	LTR/Gypsy
sup_1_78_of_Coccidioides_immitis_H538_4	Coccidioides immitis	H538.4	14835	15585	LTR/Copia
sup_1_79_of_Coccidioides_immitis_H538_4	Coccidioides immitis	H538.4	1	3766	LTR/Gypsy
sup_1_80_of_Coccidioides_immitis_H538_4	Coccidioides immitis	H538.4	4	999	LTR/Gypsy
sup_1_80_of_Coccidioides_immitis_H538_4	Coccidioides immitis	H538.4	3065	5442	LTR/Gypsy
sup_1_80_of_Coccidioides_immitis_H538_4	Coccidioides immitis	H538.4	5551	7835	LTR/Gypsy
sup_1_80_of_Coccidioides_immitis_H538_4	Coccidioides immitis	H538.4	14748	16503	LTR/Gypsy
sup_1_80_of_Coccidioides_immitis_H538_4	Coccidioides immitis	H538.4	17109	17862	LTR/Gypsy
sup_1_80_of_Coccidioides_immitis_H538_4	Coccidioides immitis	H538.4	19222	24340	LTR/Gypsy
sup_1_80_of_Coccidioides_immitis_H538_4	Coccidioides immitis	H538.4	24344	26004	LTR/Gypsy
sup_1_80_of_Coccidioides_immitis_H538_4	Coccidioides immitis	H538.4	34443	37819	LTR/Gypsy
sup_1_80_of_Coccidioides_immitis_H538_4	Coccidioides immitis	H538.4	52758	55302	LTR/Gypsy
sup_1_80_of_Coccidioides_immitis_H538_4	Coccidioides immitis	H538.4	55989	56997	LTR/Gypsy
sup_1_80_of_Coccidioides_immitis_H538_4	Coccidioides immitis	H538.4	57280	57581	LTR/Gypsy
sup_1_80_of_Coccidioides_immitis_H538_4	Coccidioides immitis	H538.4	61229	64229	LTR/Gypsy
sup_1_80_of_Coccidioides_immitis_H538_4	Coccidioides immitis	H538.4	64335	68096	LTR/Gypsy
sup_1_81_of_Coccidioides_immitis_H538_4	Coccidioides immitis	H538.4	16058	22629	LTR
sup_1_81_of_Coccidioides_immitis_H538_4	Coccidioides immitis	H538.4	40430	47053	LTR/Gypsy
sup_1_84_of_Coccidioides_immitis_H538_4	Coccidioides immitis	H538.4	1	1279	LTR/Gypsy
sup_1_84_of_Coccidioides_immitis_H538_4	Coccidioides immitis	H538.4	3377	4880	LTR/Gypsy
sup_1_84_of_Coccidioides_immitis_H538_4	Coccidioides immitis	H538.4	6082	8126	LTR/Gypsy
sup_1_84_of_Coccidioides_immitis_H538_4	Coccidioides immitis	H538.4	8336	10809	LTR/Gypsy
sup_1_84_of_Coccidioides_immitis_H538_4	Coccidioides immitis	H538.4	15855	16127	LTR/Gypsy
sup_1_84_of_Coccidioides_immitis_H538_4	Coccidioides immitis	H538.4	18814	22612	LTR/Gypsy
sup_1_84_of_Coccidioides_immitis_H538_4	Coccidioides immitis	H538.4	24142	29486	LTR/Gypsy
sup_1_84_of_Coccidioides_immitis_H538_4	Coccidioides immitis	H538.4	29999	31707	LTR/Gypsy
sup_1_84_of_Coccidioides_immitis_H538_4	Coccidioides immitis	H538.4	37043	40084	LTR/Gypsy
sup_1_84_of_Coccidioides_immitis_H538_4	Coccidioides immitis	H538.4	41727	44925	LTR/Gypsy
sup_1_84_of_Coccidioides_immitis_H538_4	Coccidioides immitis	H538.4	44926	52464	LTR/Gypsy
sup_1_84_of_Coccidioides_immitis_H538_4	Coccidioides immitis	H538.4	52663	55649	LTR/Gypsy
sup_1_84_of_Coccidioides_immitis_H538_4	Coccidioides immitis	H538.4	61615	62788	LTR/Gypsy
sup_1_85_of_Coccidioides_immitis_H538_4	Coccidioides immitis	H538.4	6085	12591	LTR/Gypsy
sup_1_85_of_Coccidioides_immitis_H538_4	Coccidioides immitis	H538.4	43997	45559	LTR/Gypsy
sup_1_86_of_Coccidioides_immitis_H538_4	Coccidioides immitis	H538.4	12255	16837	LTR/Gypsy
sup_1_86_of_Coccidioides_immitis_H538_4	Coccidioides immitis	H538.4	32374	37588	LTR/Copia
sup_1_87_of_Coccidioides_immitis_H538_4	Coccidioides immitis	H538.4	1	1231	LTR/Gypsy
sup_1_87_of_Coccidioides_immitis_H538_4	Coccidioides immitis	H538.4	3491	4518	LTR/Copia
sup_1_87_of_Coccidioides_immitis_H538_4	Coccidioides immitis	H538.4	5910	10617	LTR/Gypsy
sup_1_87_of_Coccidioides_immitis_H538_4	Coccidioides immitis	H538.4	12338	13533	LTR/Copia
sup_1_87_of_Coccidioides_immitis_H538_4	Coccidioides immitis	H538.4	43398	45000	LTR/Gypsy
sup_1_87_of_Coccidioides_immitis_H538_4	Coccidioides immitis	H538.4	45131	47159	LTR/Gypsy
sup_1_87_of_Coccidioides_immitis_H538_4	Coccidioides immitis	H538.4	50538	54581	LTR/Gypsy
sup_1_87_of_Coccidioides_immitis_H538_4	Coccidioides immitis	H538.4	56463	57834	LTR/Gypsy
sup_1_87_of_Coccidioides_immitis_H538_4	Coccidioides immitis	H538.4	58823	61169	LTR/Gypsy
sup_1_88_of_Coccidioides_immitis_H538_4	Coccidioides immitis	H538.4	1	1551	LTR/Gypsy
sup_1_88_of_Coccidioides_immitis_H538_4	Coccidioides immitis	H538.4	3222	4917	LTR/Gypsy
sup_1_88_of_Coccidioides_immitis_H538_4	Coccidioides immitis	H538.4	7215	14284	LTR/Gypsy
sup_1_88_of_Coccidioides_immitis_H538_4	Coccidioides immitis	H538.4	14908	15470	LTR/Gypsy
sup_1_88_of_Coccidioides_immitis_H538_4	Coccidioides immitis	H538.4	15996	26435	LTR
sup_1_88_of_Coccidioides_immitis_H538_4	Coccidioides immitis	H538.4	34464	37905	LTR/Gypsy
sup_1_88_of_Coccidioides_immitis_H538_4	Coccidioides immitis	H538.4	38562	41025	LTR/Gypsy
sup_1_88_of_Coccidioides_immitis_H538_4	Coccidioides immitis	H538.4	41510	42571	LTR/Copia
sup_1_88_of_Coccidioides_immitis_H538_4	Coccidioides immitis	H538.4	43501	46706	LTR/Gypsy
sup_1_89_of_Coccidioides_immitis_H538_4	Coccidioides immitis	H538.4	1	2433	LTR/Gypsy
sup_1_89_of_Coccidioides_immitis_H538_4	Coccidioides immitis	H538.4	3301	6193	LTR/Gypsy
sup_1_89_of_Coccidioides_immitis_H538_4	Coccidioides immitis	H538.4	10304	13561	LTR/Gypsy
sup_1_89_of_Coccidioides_immitis_H538_4	Coccidioides immitis	H538.4	13698	15699	LTR/Gypsy
sup_1_89_of_Coccidioides_immitis_H538_4	Coccidioides immitis	H538.4	17267	19733	LTR/Gypsy
sup_1_89_of_Coccidioides_immitis_H538_4	Coccidioides immitis	H538.4	19734	21252	LTR/Gypsy
sup_1_89_of_Coccidioides_immitis_H538_4	Coccidioides immitis	H538.4	37569	48195	LTR/Gypsy
sup_1_90_of_Coccidioides_immitis_H538_4	Coccidioides immitis	H538.4	4150	5310	LTR/Gypsy
sup_1_90_of_Coccidioides_immitis_H538_4	Coccidioides immitis	H538.4	6644	11954	LTR
sup_1_90_of_Coccidioides_immitis_H538_4	Coccidioides immitis	H538.4	27720	34150	LTR/Gypsy
sup_1_90_of_Coccidioides_immitis_H538_4	Coccidioides immitis	H538.4	34152	35522	LTR/Copia
sup_1_90_of_Coccidioides_immitis_H538_4	Coccidioides immitis	H538.4	35624	37107	LTR/Copia
sup_1_90_of_Coccidioides_immitis_H538_4	Coccidioides immitis	H538.4	37208	38705	LTR/Copia
sup_1_91_of_Coccidioides_immitis_H538_4	Coccidioides immitis	H538.4	1	1141	LTR/Gypsy
sup_1_91_of_Coccidioides_immitis_H538_4	Coccidioides immitis	H538.4	2946	4654	LTR/Gypsy
sup_1_91_of_Coccidioides_immitis_H538_4	Coccidioides immitis	H538.4	14179	24866	LTR/Gypsy
sup_1_91_of_Coccidioides_immitis_H538_4	Coccidioides immitis	H538.4	35786	37272	LTR/Gypsy
sup_1_91_of_Coccidioides_immitis_H538_4	Coccidioides immitis	H538.4	48021	50595	LTR/Gypsy
sup_1_92_of_Coccidioides_immitis_H538_4	Coccidioides immitis	H538.4	2487	5576	LTR/Gypsy
sup_1_93_of_Coccidioides_immitis_H538_4	Coccidioides immitis	H538.4	12687	15937	LTR/Gypsy
sup_1_93_of_Coccidioides_immitis_H538_4	Coccidioides immitis	H538.4	12690	23027	LTR
sup_1_93_of_Coccidioides_immitis_H538_4	Coccidioides immitis	H538.4	27497	31373	LTR/Gypsy
sup_1_93_of_Coccidioides_immitis_H538_4	Coccidioides immitis	H538.4	43532	45654	LTR/Gypsy
sup_1_96_of_Coccidioides_immitis_H538_4	Coccidioides immitis	H538.4	4775	5824	LTR/Gypsy
sup_1_96_of_Coccidioides_immitis_H538_4	Coccidioides immitis	H538.4	26765	31993	LTR/Gypsy
sup_1_96_of_Coccidioides_immitis_H538_4	Coccidioides immitis	H538.4	33963	36474	LTR/Gypsy
sup_1_96_of_Coccidioides_immitis_H538_4	Coccidioides immitis	H538.4	56314	58003	LTR/Gypsy
sup_1_98_of_Coccidioides_immitis_H538_4	Coccidioides immitis	H538.4	2	1084	LTR/Gypsy
sup_1_98_of_Coccidioides_immitis_H538_4	Coccidioides immitis	H538.4	1185	2159	LTR/Gypsy
sup_1_98_of_Coccidioides_immitis_H538_4	Coccidioides immitis	H538.4	2442	5862	LTR/Gypsy
sup_1_99_of_Coccidioides_immitis_H538_4	Coccidioides immitis	H538.4	19644	27196	LTR/Gypsy
sup_1_99_of_Coccidioides_immitis_H538_4	Coccidioides immitis	H538.4	27211	30374	LTR/Gypsy
sup_1_99_of_Coccidioides_immitis_H538_4	Coccidioides immitis	H538.4	33046	34203	LTR/Gypsy
sup_1_1_of_Coccidioides_immitis_RMSCC_2394	Coccidioides immitis	RMSCC 2394	76698	81897	LTR/Copia
sup_1_1_of_Coccidioides_immitis_RMSCC_2394	Coccidioides immitis	RMSCC 2394	114640	118422	LTR/Gypsy
sup_1_1_of_Coccidioides_immitis_RMSCC_2394	Coccidioides immitis	RMSCC 2394	118424	129083	LTR/Gypsy
sup_1_1_of_Coccidioides_immitis_RMSCC_2394	Coccidioides immitis	RMSCC 2394	136019	141315	LTR/Gypsy
sup_1_1_of_Coccidioides_immitis_RMSCC_2394	Coccidioides immitis	RMSCC 2394	142553	147487	LTR/Gypsy
sup_1_1_of_Coccidioides_immitis_RMSCC_2394	Coccidioides immitis	RMSCC 2394	201078	204537	LTR/Gypsy
sup_1_1_of_Coccidioides_immitis_RMSCC_2394	Coccidioides immitis	RMSCC 2394	210365	216058	LTR/Gypsy
sup_1_1_of_Coccidioides_immitis_RMSCC_2394	Coccidioides immitis	RMSCC 2394	237100	238828	LTR/Gypsy
sup_1_1_of_Coccidioides_immitis_RMSCC_2394	Coccidioides immitis	RMSCC 2394	248092	251074	LTR/Gypsy
sup_1_1_of_Coccidioides_immitis_RMSCC_2394	Coccidioides immitis	RMSCC 2394	251075	258152	LTR/Gypsy
sup_1_1_of_Coccidioides_immitis_RMSCC_2394	Coccidioides immitis	RMSCC 2394	258153	262266	LTR/Gypsy
sup_1_1_of_Coccidioides_immitis_RMSCC_2394	Coccidioides immitis	RMSCC 2394	262267	267242	LTR/Gypsy
sup_1_1_of_Coccidioides_immitis_RMSCC_2394	Coccidioides immitis	RMSCC 2394	267243	269884	LTR/Copia
sup_1_1_of_Coccidioides_immitis_RMSCC_2394	Coccidioides immitis	RMSCC 2394	533766	544487	LTR/Gypsy
sup_1_1_of_Coccidioides_immitis_RMSCC_2394	Coccidioides immitis	RMSCC 2394	771591	776901	LTR
sup_1_1_of_Coccidioides_immitis_RMSCC_2394	Coccidioides immitis	RMSCC 2394	1972793	1983419	LTR/Gypsy
sup_1_1_of_Coccidioides_immitis_RMSCC_2394	Coccidioides immitis	RMSCC 2394	1988440	1993703	LTR
sup_1_1_of_Coccidioides_immitis_RMSCC_2394	Coccidioides immitis	RMSCC 2394	2170110	2177162	LTR/Gypsy
sup_1_1_of_Coccidioides_immitis_RMSCC_2394	Coccidioides immitis	RMSCC 2394	2434261	2439728	LTR/Copia
sup_1_1_of_Coccidioides_immitis_RMSCC_2394	Coccidioides immitis	RMSCC 2394	2451570	2457040	LTR/Copia
sup_1_1_of_Coccidioides_immitis_RMSCC_2394	Coccidioides immitis	RMSCC 2394	4847529	4858108	LTR/Gypsy
sup_1_1_of_Coccidioides_immitis_RMSCC_2394	Coccidioides immitis	RMSCC 2394	5265493	5270566	LTR/Copia
sup_1_1_of_Coccidioides_immitis_RMSCC_2394	Coccidioides immitis	RMSCC 2394	5280087	5287167	LTR/Gypsy
sup_1_1_of_Coccidioides_immitis_RMSCC_2394	Coccidioides immitis	RMSCC 2394	5514593	5521663	LTR/Gypsy
sup_1_1_of_Coccidioides_immitis_RMSCC_2394	Coccidioides immitis	RMSCC 2394	5522116	5529172	LTR/Gypsy
sup_1_1_of_Coccidioides_immitis_RMSCC_2394	Coccidioides immitis	RMSCC 2394	5545732	5547436	LTR/Gypsy
sup_1_1_of_Coccidioides_immitis_RMSCC_2394	Coccidioides immitis	RMSCC 2394	5549283	5554355	LTR/Gypsy
sup_1_1_of_Coccidioides_immitis_RMSCC_2394	Coccidioides immitis	RMSCC 2394	5554456	5556891	LTR/Gypsy
sup_1_1_of_Coccidioides_immitis_RMSCC_2394	Coccidioides immitis	RMSCC 2394	5556895	5559190	LTR/Gypsy
sup_1_1_of_Coccidioides_immitis_RMSCC_2394	Coccidioides immitis	RMSCC 2394	5559193	5562493	LTR/Gypsy
sup_1_1_of_Coccidioides_immitis_RMSCC_2394	Coccidioides immitis	RMSCC 2394	5562594	5566334	LTR/Gypsy
sup_1_1_of_Coccidioides_immitis_RMSCC_2394	Coccidioides immitis	RMSCC 2394	5610955	5612148	LTR/Gypsy
sup_1_1_of_Coccidioides_immitis_RMSCC_2394	Coccidioides immitis	RMSCC 2394	5614172	5616598	LTR/Gypsy
sup_1_1_of_Coccidioides_immitis_RMSCC_2394	Coccidioides immitis	RMSCC 2394	5617531	5620337	LTR/Gypsy
sup_1_1_of_Coccidioides_immitis_RMSCC_2394	Coccidioides immitis	RMSCC 2394	5631224	5631744	LTR/Gypsy
sup_1_1_of_Coccidioides_immitis_RMSCC_2394	Coccidioides immitis	RMSCC 2394	5645564	5648569	LTR/Gypsy
sup_1_1_of_Coccidioides_immitis_RMSCC_2394	Coccidioides immitis	RMSCC 2394	5651168	5655182	LTR/Gypsy
sup_1_1_of_Coccidioides_immitis_RMSCC_2394	Coccidioides immitis	RMSCC 2394	5655200	5657337	LTR/Gypsy
sup_1_1_of_Coccidioides_immitis_RMSCC_2394	Coccidioides immitis	RMSCC 2394	5668447	5671835	LTR/Gypsy
sup_1_1_of_Coccidioides_immitis_RMSCC_2394	Coccidioides immitis	RMSCC 2394	5688398	5691110	LTR/Gypsy
sup_1_1_of_Coccidioides_immitis_RMSCC_2394	Coccidioides immitis	RMSCC 2394	5691956	5692373	LTR/Copia
sup_1_1_of_Coccidioides_immitis_RMSCC_2394	Coccidioides immitis	RMSCC 2394	5692401	5692837	LTR/Copia
sup_1_1_of_Coccidioides_immitis_RMSCC_2394	Coccidioides immitis	RMSCC 2394	5696321	5700413	LTR/Gypsy
sup_1_10_of_Coccidioides_immitis_RMSCC_2394	Coccidioides immitis	RMSCC 2394	1	1984	LTR/Gypsy
sup_1_10_of_Coccidioides_immitis_RMSCC_2394	Coccidioides immitis	RMSCC 2394	500066	501485	LTR/Copia
sup_1_10_of_Coccidioides_immitis_RMSCC_2394	Coccidioides immitis	RMSCC 2394	527982	531034	LTR
sup_1_10_of_Coccidioides_immitis_RMSCC_2394	Coccidioides immitis	RMSCC 2394	547399	555067	LTR/Gypsy
sup_1_10_of_Coccidioides_immitis_RMSCC_2394	Coccidioides immitis	RMSCC 2394	559484	567162	LTR/Gypsy
sup_1_10_of_Coccidioides_immitis_RMSCC_2394	Coccidioides immitis	RMSCC 2394	568548	571395	LTR/Gypsy
sup_1_10_of_Coccidioides_immitis_RMSCC_2394	Coccidioides immitis	RMSCC 2394	571496	575314	LTR/Gypsy
sup_1_10_of_Coccidioides_immitis_RMSCC_2394	Coccidioides immitis	RMSCC 2394	575937	576378	LTR/Gypsy
sup_1_10_of_Coccidioides_immitis_RMSCC_2394	Coccidioides immitis	RMSCC 2394	577011	581920	LTR/Gypsy
sup_1_10_of_Coccidioides_immitis_RMSCC_2394	Coccidioides immitis	RMSCC 2394	581921	586601	LTR/Gypsy
sup_1_10_of_Coccidioides_immitis_RMSCC_2394	Coccidioides immitis	RMSCC 2394	611885	612745	LTR/Copia
sup_1_10_of_Coccidioides_immitis_RMSCC_2394	Coccidioides immitis	RMSCC 2394	614763	615733	LTR/Gypsy
sup_1_11_of_Coccidioides_immitis_RMSCC_2394	Coccidioides immitis	RMSCC 2394	11126	14389	LTR/Gypsy
sup_1_11_of_Coccidioides_immitis_RMSCC_2394	Coccidioides immitis	RMSCC 2394	67222	70346	LTR/Gypsy
sup_1_11_of_Coccidioides_immitis_RMSCC_2394	Coccidioides immitis	RMSCC 2394	88145	95224	LTR/Gypsy
sup_1_11_of_Coccidioides_immitis_RMSCC_2394	Coccidioides immitis	RMSCC 2394	121081	131715	LTR/Gypsy
sup_1_11_of_Coccidioides_immitis_RMSCC_2394	Coccidioides immitis	RMSCC 2394	370548	375819	LTR
sup_1_11_of_Coccidioides_immitis_RMSCC_2394	Coccidioides immitis	RMSCC 2394	442901	446381	LTR/Gypsy
sup_1_11_of_Coccidioides_immitis_RMSCC_2394	Coccidioides immitis	RMSCC 2394	446382	448183	LTR/Gypsy
sup_1_11_of_Coccidioides_immitis_RMSCC_2394	Coccidioides immitis	RMSCC 2394	448185	450242	LTR/Gypsy
sup_1_11_of_Coccidioides_immitis_RMSCC_2394	Coccidioides immitis	RMSCC 2394	450249	457923	LTR
sup_1_11_of_Coccidioides_immitis_RMSCC_2394	Coccidioides immitis	RMSCC 2394	457924	462925	LTR/Gypsy
sup_1_11_of_Coccidioides_immitis_RMSCC_2394	Coccidioides immitis	RMSCC 2394	478698	496023	LTR/Gypsy
sup_1_12_of_Coccidioides_immitis_RMSCC_2394	Coccidioides immitis	RMSCC 2394	16904	23196	LTR/Gypsy
sup_1_12_of_Coccidioides_immitis_RMSCC_2394	Coccidioides immitis	RMSCC 2394	46718	53497	LTR/Gypsy
sup_1_12_of_Coccidioides_immitis_RMSCC_2394	Coccidioides immitis	RMSCC 2394	74216	75062	LTR/Gypsy
sup_1_12_of_Coccidioides_immitis_RMSCC_2394	Coccidioides immitis	RMSCC 2394	75063	77644	LTR/Gypsy
sup_1_12_of_Coccidioides_immitis_RMSCC_2394	Coccidioides immitis	RMSCC 2394	83240	90915	LTR/Gypsy
sup_1_12_of_Coccidioides_immitis_RMSCC_2394	Coccidioides immitis	RMSCC 2394	97212	99145	LTR/Gypsy
sup_1_12_of_Coccidioides_immitis_RMSCC_2394	Coccidioides immitis	RMSCC 2394	99148	100552	LTR/Copia
sup_1_12_of_Coccidioides_immitis_RMSCC_2394	Coccidioides immitis	RMSCC 2394	100557	105390	LTR/Gypsy
sup_1_12_of_Coccidioides_immitis_RMSCC_2394	Coccidioides immitis	RMSCC 2394	105391	114345	LTR/Gypsy
sup_1_12_of_Coccidioides_immitis_RMSCC_2394	Coccidioides immitis	RMSCC 2394	114345	115100	LTR/Copia
sup_1_12_of_Coccidioides_immitis_RMSCC_2394	Coccidioides immitis	RMSCC 2394	115373	117526	LTR/Copia
sup_1_12_of_Coccidioides_immitis_RMSCC_2394	Coccidioides immitis	RMSCC 2394	146993	154705	LTR/Gypsy
sup_1_12_of_Coccidioides_immitis_RMSCC_2394	Coccidioides immitis	RMSCC 2394	154706	158714	LTR/Gypsy
sup_1_12_of_Coccidioides_immitis_RMSCC_2394	Coccidioides immitis	RMSCC 2394	158714	165784	LTR/Gypsy
sup_1_12_of_Coccidioides_immitis_RMSCC_2394	Coccidioides immitis	RMSCC 2394	166264	171770	LTR/Gypsy
sup_1_12_of_Coccidioides_immitis_RMSCC_2394	Coccidioides immitis	RMSCC 2394	171828	172907	LTR/Gypsy
sup_1_12_of_Coccidioides_immitis_RMSCC_2394	Coccidioides immitis	RMSCC 2394	180167	182119	LTR/Gypsy
sup_1_12_of_Coccidioides_immitis_RMSCC_2394	Coccidioides immitis	RMSCC 2394	182335	185767	LTR/Gypsy
sup_1_12_of_Coccidioides_immitis_RMSCC_2394	Coccidioides immitis	RMSCC 2394	185767	194533	LTR/Gypsy
sup_1_12_of_Coccidioides_immitis_RMSCC_2394	Coccidioides immitis	RMSCC 2394	199733	202829	LTR/Copia
sup_1_12_of_Coccidioides_immitis_RMSCC_2394	Coccidioides immitis	RMSCC 2394	202884	213455	LTR/Gypsy
sup_1_12_of_Coccidioides_immitis_RMSCC_2394	Coccidioides immitis	RMSCC 2394	213456	214311	LTR/Copia
sup_1_12_of_Coccidioides_immitis_RMSCC_2394	Coccidioides immitis	RMSCC 2394	218606	223601	LTR/Gypsy
sup_1_12_of_Coccidioides_immitis_RMSCC_2394	Coccidioides immitis	RMSCC 2394	236579	247261	LTR/Gypsy
sup_1_12_of_Coccidioides_immitis_RMSCC_2394	Coccidioides immitis	RMSCC 2394	247266	250740	LTR/Gypsy
sup_1_12_of_Coccidioides_immitis_RMSCC_2394	Coccidioides immitis	RMSCC 2394	253595	255229	LTR/Gypsy
sup_1_12_of_Coccidioides_immitis_RMSCC_2394	Coccidioides immitis	RMSCC 2394	268562	269918	LTR/Gypsy
sup_1_13_of_Coccidioides_immitis_RMSCC_2394	Coccidioides immitis	RMSCC 2394	106836	106936	LTR/Copia
sup_1_13_of_Coccidioides_immitis_RMSCC_2394	Coccidioides immitis	RMSCC 2394	120118	125587	LTR/Copia
sup_1_13_of_Coccidioides_immitis_RMSCC_2394	Coccidioides immitis	RMSCC 2394	153649	155931	LTR/Gypsy
sup_1_13_of_Coccidioides_immitis_RMSCC_2394	Coccidioides immitis	RMSCC 2394	157140	157827	LTR/Gypsy
sup_1_13_of_Coccidioides_immitis_RMSCC_2394	Coccidioides immitis	RMSCC 2394	166171	170169	LTR/Gypsy
sup_1_13_of_Coccidioides_immitis_RMSCC_2394	Coccidioides immitis	RMSCC 2394	170170	175640	LTR/Copia
sup_1_13_of_Coccidioides_immitis_RMSCC_2394	Coccidioides immitis	RMSCC 2394	205293	217852	LTR
sup_1_13_of_Coccidioides_immitis_RMSCC_2394	Coccidioides immitis	RMSCC 2394	217853	220672	LTR/Copia
sup_1_13_of_Coccidioides_immitis_RMSCC_2394	Coccidioides immitis	RMSCC 2394	220799	226073	LTR/Copia
sup_1_14_of_Coccidioides_immitis_RMSCC_2394	Coccidioides immitis	RMSCC 2394	26664	28533	LTR/Copia
sup_1_14_of_Coccidioides_immitis_RMSCC_2394	Coccidioides immitis	RMSCC 2394	32124	33111	LTR/Copia
sup_1_14_of_Coccidioides_immitis_RMSCC_2394	Coccidioides immitis	RMSCC 2394	33473	34325	LTR/Copia
sup_1_15_of_Coccidioides_immitis_RMSCC_2394	Coccidioides immitis	RMSCC 2394	23410	25489	LTR/Gypsy
sup_1_18_of_Coccidioides_immitis_RMSCC_2394	Coccidioides immitis	RMSCC 2394	482	743	LTR/Copia
sup_1_18_of_Coccidioides_immitis_RMSCC_2394	Coccidioides immitis	RMSCC 2394	26115	26466	LTR/Gypsy
sup_1_2_of_Coccidioides_immitis_RMSCC_2394	Coccidioides immitis	RMSCC 2394	37569	40016	LTR/Gypsy
sup_1_2_of_Coccidioides_immitis_RMSCC_2394	Coccidioides immitis	RMSCC 2394	53192	63821	LTR/Gypsy
sup_1_2_of_Coccidioides_immitis_RMSCC_2394	Coccidioides immitis	RMSCC 2394	75713	79420	LTR/Gypsy
sup_1_2_of_Coccidioides_immitis_RMSCC_2394	Coccidioides immitis	RMSCC 2394	79421	86500	LTR/Gypsy
sup_1_2_of_Coccidioides_immitis_RMSCC_2394	Coccidioides immitis	RMSCC 2394	92449	98384	LTR/Gypsy
sup_1_2_of_Coccidioides_immitis_RMSCC_2394	Coccidioides immitis	RMSCC 2394	252122	257384	LTR
sup_1_2_of_Coccidioides_immitis_RMSCC_2394	Coccidioides immitis	RMSCC 2394	370533	377624	LTR/Gypsy
sup_1_2_of_Coccidioides_immitis_RMSCC_2394	Coccidioides immitis	RMSCC 2394	377625	382167	LTR/Gypsy
sup_1_2_of_Coccidioides_immitis_RMSCC_2394	Coccidioides immitis	RMSCC 2394	385886	392969	LTR/Gypsy
sup_1_2_of_Coccidioides_immitis_RMSCC_2394	Coccidioides immitis	RMSCC 2394	405503	412429	LTR/Gypsy
sup_1_2_of_Coccidioides_immitis_RMSCC_2394	Coccidioides immitis	RMSCC 2394	596658	604194	LTR/Gypsy
sup_1_2_of_Coccidioides_immitis_RMSCC_2394	Coccidioides immitis	RMSCC 2394	880828	883666	LTR
sup_1_2_of_Coccidioides_immitis_RMSCC_2394	Coccidioides immitis	RMSCC 2394	907442	918115	LTR/Gypsy
sup_1_2_of_Coccidioides_immitis_RMSCC_2394	Coccidioides immitis	RMSCC 2394	1071656	1076932	LTR
sup_1_2_of_Coccidioides_immitis_RMSCC_2394	Coccidioides immitis	RMSCC 2394	1178010	1180945	LTR/Gypsy
sup_1_2_of_Coccidioides_immitis_RMSCC_2394	Coccidioides immitis	RMSCC 2394	1188868	1195094	LTR/Gypsy
sup_1_2_of_Coccidioides_immitis_RMSCC_2394	Coccidioides immitis	RMSCC 2394	1194684	1205232	LTR
sup_1_2_of_Coccidioides_immitis_RMSCC_2394	Coccidioides immitis	RMSCC 2394	1204751	1215387	LTR/Gypsy
sup_1_2_of_Coccidioides_immitis_RMSCC_2394	Coccidioides immitis	RMSCC 2394	1491148	1496456	LTR
sup_1_2_of_Coccidioides_immitis_RMSCC_2394	Coccidioides immitis	RMSCC 2394	3782593	3786062	LTR/Gypsy
sup_1_2_of_Coccidioides_immitis_RMSCC_2394	Coccidioides immitis	RMSCC 2394	3786059	3796642	LTR/Gypsy
sup_1_2_of_Coccidioides_immitis_RMSCC_2394	Coccidioides immitis	RMSCC 2394	3796639	3798879	LTR/Gypsy
sup_1_2_of_Coccidioides_immitis_RMSCC_2394	Coccidioides immitis	RMSCC 2394	3800014	3805704	LTR/Gypsy
sup_1_2_of_Coccidioides_immitis_RMSCC_2394	Coccidioides immitis	RMSCC 2394	3805705	3815479	LTR/Gypsy
sup_1_2_of_Coccidioides_immitis_RMSCC_2394	Coccidioides immitis	RMSCC 2394	3835549	3839406	LTR/Gypsy
sup_1_2_of_Coccidioides_immitis_RMSCC_2394	Coccidioides immitis	RMSCC 2394	3842008	3843820	LTR/Gypsy
sup_1_2_of_Coccidioides_immitis_RMSCC_2394	Coccidioides immitis	RMSCC 2394	3846928	3860977	LTR/Gypsy
sup_1_2_of_Coccidioides_immitis_RMSCC_2394	Coccidioides immitis	RMSCC 2394	3860985	3864877	LTR/Gypsy
sup_1_2_of_Coccidioides_immitis_RMSCC_2394	Coccidioides immitis	RMSCC 2394	4343448	4348725	LTR
sup_1_2_of_Coccidioides_immitis_RMSCC_2394	Coccidioides immitis	RMSCC 2394	4382332	4389396	LTR/Gypsy
sup_1_2_of_Coccidioides_immitis_RMSCC_2394	Coccidioides immitis	RMSCC 2394	4576747	4579834	LTR/Gypsy
sup_1_2_of_Coccidioides_immitis_RMSCC_2394	Coccidioides immitis	RMSCC 2394	4582998	4586260	LTR/Gypsy
sup_1_2_of_Coccidioides_immitis_RMSCC_2394	Coccidioides immitis	RMSCC 2394	4586247	4589849	LTR/Gypsy
sup_1_2_of_Coccidioides_immitis_RMSCC_2394	Coccidioides immitis	RMSCC 2394	4591650	4594157	LTR/Gypsy
sup_1_2_of_Coccidioides_immitis_RMSCC_2394	Coccidioides immitis	RMSCC 2394	4599993	4601782	LTR/Gypsy
sup_1_2_of_Coccidioides_immitis_RMSCC_2394	Coccidioides immitis	RMSCC 2394	4601784	4607566	LTR/Gypsy
sup_1_2_of_Coccidioides_immitis_RMSCC_2394	Coccidioides immitis	RMSCC 2394	4608020	4618658	LTR/Gypsy
sup_1_2_of_Coccidioides_immitis_RMSCC_2394	Coccidioides immitis	RMSCC 2394	4629675	4631726	LTR/Gypsy
sup_1_3_of_Coccidioides_immitis_RMSCC_2394	Coccidioides immitis	RMSCC 2394	63896	64905	LTR/Gypsy
sup_1_3_of_Coccidioides_immitis_RMSCC_2394	Coccidioides immitis	RMSCC 2394	71913	73341	LTR/Gypsy
sup_1_3_of_Coccidioides_immitis_RMSCC_2394	Coccidioides immitis	RMSCC 2394	85079	86263	LTR/Gypsy
sup_1_3_of_Coccidioides_immitis_RMSCC_2394	Coccidioides immitis	RMSCC 2394	93614	96963	LTR/Gypsy
sup_1_3_of_Coccidioides_immitis_RMSCC_2394	Coccidioides immitis	RMSCC 2394	98452	101954	LTR/Gypsy
sup_1_3_of_Coccidioides_immitis_RMSCC_2394	Coccidioides immitis	RMSCC 2394	102248	104604	LTR/Gypsy
sup_1_3_of_Coccidioides_immitis_RMSCC_2394	Coccidioides immitis	RMSCC 2394	111633	122272	LTR/Gypsy
sup_1_3_of_Coccidioides_immitis_RMSCC_2394	Coccidioides immitis	RMSCC 2394	123906	126392	LTR/Gypsy
sup_1_3_of_Coccidioides_immitis_RMSCC_2394	Coccidioides immitis	RMSCC 2394	126393	133460	LTR/Gypsy
sup_1_3_of_Coccidioides_immitis_RMSCC_2394	Coccidioides immitis	RMSCC 2394	133461	135925	LTR/Gypsy
sup_1_3_of_Coccidioides_immitis_RMSCC_2394	Coccidioides immitis	RMSCC 2394	135926	137448	LTR/Gypsy
sup_1_3_of_Coccidioides_immitis_RMSCC_2394	Coccidioides immitis	RMSCC 2394	158519	165494	LTR/Gypsy
sup_1_3_of_Coccidioides_immitis_RMSCC_2394	Coccidioides immitis	RMSCC 2394	166344	167887	LTR/Gypsy
sup_1_3_of_Coccidioides_immitis_RMSCC_2394	Coccidioides immitis	RMSCC 2394	176325	178295	LTR/Gypsy
sup_1_3_of_Coccidioides_immitis_RMSCC_2394	Coccidioides immitis	RMSCC 2394	189283	192771	LTR/Gypsy
sup_1_3_of_Coccidioides_immitis_RMSCC_2394	Coccidioides immitis	RMSCC 2394	1541118	1543169	LTR/Gypsy
sup_1_3_of_Coccidioides_immitis_RMSCC_2394	Coccidioides immitis	RMSCC 2394	1543170	1555138	LTR/Gypsy
sup_1_3_of_Coccidioides_immitis_RMSCC_2394	Coccidioides immitis	RMSCC 2394	1555139	1565727	LTR
sup_1_3_of_Coccidioides_immitis_RMSCC_2394	Coccidioides immitis	RMSCC 2394	1568238	1572201	LTR/Gypsy
sup_1_3_of_Coccidioides_immitis_RMSCC_2394	Coccidioides immitis	RMSCC 2394	1585528	1596154	LTR/Gypsy
sup_1_3_of_Coccidioides_immitis_RMSCC_2394	Coccidioides immitis	RMSCC 2394	2365999	2368946	LTR/Gypsy
sup_1_3_of_Coccidioides_immitis_RMSCC_2394	Coccidioides immitis	RMSCC 2394	2368947	2373159	LTR/Gypsy
sup_1_3_of_Coccidioides_immitis_RMSCC_2394	Coccidioides immitis	RMSCC 2394	2373387	2381101	LTR/Gypsy
sup_1_3_of_Coccidioides_immitis_RMSCC_2394	Coccidioides immitis	RMSCC 2394	2381106	2386807	LTR/Gypsy
sup_1_3_of_Coccidioides_immitis_RMSCC_2394	Coccidioides immitis	RMSCC 2394	2392483	2397630	LTR/Copia
sup_1_3_of_Coccidioides_immitis_RMSCC_2394	Coccidioides immitis	RMSCC 2394	2397631	2401241	LTR/Gypsy
sup_1_3_of_Coccidioides_immitis_RMSCC_2394	Coccidioides immitis	RMSCC 2394	2423759	2427570	LTR/Gypsy
sup_1_3_of_Coccidioides_immitis_RMSCC_2394	Coccidioides immitis	RMSCC 2394	2427577	2430123	LTR/Gypsy
sup_1_3_of_Coccidioides_immitis_RMSCC_2394	Coccidioides immitis	RMSCC 2394	2430123	2436362	LTR/Gypsy
sup_1_3_of_Coccidioides_immitis_RMSCC_2394	Coccidioides immitis	RMSCC 2394	2434363	2437229	LTR/Gypsy
sup_1_3_of_Coccidioides_immitis_RMSCC_2394	Coccidioides immitis	RMSCC 2394	2437195	2438641	LTR/Gypsy
sup_1_3_of_Coccidioides_immitis_RMSCC_2394	Coccidioides immitis	RMSCC 2394	2438633	2442168	LTR/Gypsy
sup_1_3_of_Coccidioides_immitis_RMSCC_2394	Coccidioides immitis	RMSCC 2394	2444229	2445003	LTR/Copia
sup_1_3_of_Coccidioides_immitis_RMSCC_2394	Coccidioides immitis	RMSCC 2394	2445300	2445760	LTR/Copia
sup_1_3_of_Coccidioides_immitis_RMSCC_2394	Coccidioides immitis	RMSCC 2394	2461460	2466694	LTR/Copia
sup_1_3_of_Coccidioides_immitis_RMSCC_2394	Coccidioides immitis	RMSCC 2394	2469937	2477018	LTR/Gypsy
sup_1_3_of_Coccidioides_immitis_RMSCC_2394	Coccidioides immitis	RMSCC 2394	2481348	2482292	LTR/Gypsy
sup_1_3_of_Coccidioides_immitis_RMSCC_2394	Coccidioides immitis	RMSCC 2394	2482293	2489350	LTR/Gypsy
sup_1_3_of_Coccidioides_immitis_RMSCC_2394	Coccidioides immitis	RMSCC 2394	2489351	2492024	LTR/Gypsy
sup_1_3_of_Coccidioides_immitis_RMSCC_2394	Coccidioides immitis	RMSCC 2394	2516487	2517120	LTR/Gypsy
sup_1_3_of_Coccidioides_immitis_RMSCC_2394	Coccidioides immitis	RMSCC 2394	2517595	2521519	LTR/Gypsy
sup_1_3_of_Coccidioides_immitis_RMSCC_2394	Coccidioides immitis	RMSCC 2394	2521523	2524815	LTR/Gypsy
sup_1_3_of_Coccidioides_immitis_RMSCC_2394	Coccidioides immitis	RMSCC 2394	2525463	2526136	LTR/Gypsy
sup_1_3_of_Coccidioides_immitis_RMSCC_2394	Coccidioides immitis	RMSCC 2394	2527157	2530882	LTR/Gypsy
sup_1_3_of_Coccidioides_immitis_RMSCC_2394	Coccidioides immitis	RMSCC 2394	2530883	2535095	LTR/Gypsy
sup_1_3_of_Coccidioides_immitis_RMSCC_2394	Coccidioides immitis	RMSCC 2394	2539376	2540029	LTR/Gypsy
sup_1_3_of_Coccidioides_immitis_RMSCC_2394	Coccidioides immitis	RMSCC 2394	2541002	2548089	LTR/Gypsy
sup_1_3_of_Coccidioides_immitis_RMSCC_2394	Coccidioides immitis	RMSCC 2394	2548091	2554472	LTR/Gypsy
sup_1_3_of_Coccidioides_immitis_RMSCC_2394	Coccidioides immitis	RMSCC 2394	2554648	2555534	LTR/Gypsy
sup_1_3_of_Coccidioides_immitis_RMSCC_2394	Coccidioides immitis	RMSCC 2394	2566488	2571712	LTR/Copia
sup_1_3_of_Coccidioides_immitis_RMSCC_2394	Coccidioides immitis	RMSCC 2394	2572932	2576480	LTR/Gypsy
sup_1_3_of_Coccidioides_immitis_RMSCC_2394	Coccidioides immitis	RMSCC 2394	2577953	2585065	LTR/Gypsy
sup_1_3_of_Coccidioides_immitis_RMSCC_2394	Coccidioides immitis	RMSCC 2394	2585346	2590022	LTR/Gypsy
sup_1_3_of_Coccidioides_immitis_RMSCC_2394	Coccidioides immitis	RMSCC 2394	2590124	2590774	LTR/Copia
sup_1_3_of_Coccidioides_immitis_RMSCC_2394	Coccidioides immitis	RMSCC 2394	2628846	2631866	LTR/Gypsy
sup_1_3_of_Coccidioides_immitis_RMSCC_2394	Coccidioides immitis	RMSCC 2394	2641993	2644138	LTR/Gypsy
sup_1_3_of_Coccidioides_immitis_RMSCC_2394	Coccidioides immitis	RMSCC 2394	2646654	2646959	LTR/Gypsy
sup_1_3_of_Coccidioides_immitis_RMSCC_2394	Coccidioides immitis	RMSCC 2394	2647035	2649037	LTR/Gypsy
sup_1_3_of_Coccidioides_immitis_RMSCC_2394	Coccidioides immitis	RMSCC 2394	2660427	2661684	LTR/Gypsy
sup_1_3_of_Coccidioides_immitis_RMSCC_2394	Coccidioides immitis	RMSCC 2394	2668228	2675296	LTR/Gypsy
sup_1_3_of_Coccidioides_immitis_RMSCC_2394	Coccidioides immitis	RMSCC 2394	2677200	2684860	LTR/Gypsy
sup_1_3_of_Coccidioides_immitis_RMSCC_2394	Coccidioides immitis	RMSCC 2394	2692314	2697983	LTR/Gypsy
sup_1_3_of_Coccidioides_immitis_RMSCC_2394	Coccidioides immitis	RMSCC 2394	2741301	2742051	LTR/Copia
sup_1_3_of_Coccidioides_immitis_RMSCC_2394	Coccidioides immitis	RMSCC 2394	2742215	2745462	LTR/Copia
sup_1_3_of_Coccidioides_immitis_RMSCC_2394	Coccidioides immitis	RMSCC 2394	2803119	2808129	LTR/Gypsy
sup_1_3_of_Coccidioides_immitis_RMSCC_2394	Coccidioides immitis	RMSCC 2394	2808130	2809151	LTR/Copia
sup_1_3_of_Coccidioides_immitis_RMSCC_2394	Coccidioides immitis	RMSCC 2394	2809154	2816237	LTR/Gypsy
sup_1_3_of_Coccidioides_immitis_RMSCC_2394	Coccidioides immitis	RMSCC 2394	2816238	2819476	LTR/Copia
sup_1_3_of_Coccidioides_immitis_RMSCC_2394	Coccidioides immitis	RMSCC 2394	2845381	2852469	LTR/Gypsy
sup_1_3_of_Coccidioides_immitis_RMSCC_2394	Coccidioides immitis	RMSCC 2394	2853626	2859104	LTR/Gypsy
sup_1_3_of_Coccidioides_immitis_RMSCC_2394	Coccidioides immitis	RMSCC 2394	2860986	2862357	LTR/Gypsy
sup_1_3_of_Coccidioides_immitis_RMSCC_2394	Coccidioides immitis	RMSCC 2394	2862358	2869449	LTR/Gypsy
sup_1_3_of_Coccidioides_immitis_RMSCC_2394	Coccidioides immitis	RMSCC 2394	3033849	3040924	LTR/Gypsy
sup_1_3_of_Coccidioides_immitis_RMSCC_2394	Coccidioides immitis	RMSCC 2394	3074299	3079767	LTR/Copia
sup_1_3_of_Coccidioides_immitis_RMSCC_2394	Coccidioides immitis	RMSCC 2394	3154549	3159756	LTR/Copia
sup_1_3_of_Coccidioides_immitis_RMSCC_2394	Coccidioides immitis	RMSCC 2394	3517357	3533283	LTR
sup_1_3_of_Coccidioides_immitis_RMSCC_2394	Coccidioides immitis	RMSCC 2394	3742312	3743622	LTR/Copia
sup_1_3_of_Coccidioides_immitis_RMSCC_2394	Coccidioides immitis	RMSCC 2394	3743623	3749090	LTR/Copia
sup_1_3_of_Coccidioides_immitis_RMSCC_2394	Coccidioides immitis	RMSCC 2394	3749091	3753252	LTR/Copia
sup_1_3_of_Coccidioides_immitis_RMSCC_2394	Coccidioides immitis	RMSCC 2394	3857455	3864478	LTR/Gypsy
sup_1_3_of_Coccidioides_immitis_RMSCC_2394	Coccidioides immitis	RMSCC 2394	3866131	3873214	LTR/Gypsy
sup_1_3_of_Coccidioides_immitis_RMSCC_2394	Coccidioides immitis	RMSCC 2394	3873219	3874686	LTR/Gypsy
sup_1_3_of_Coccidioides_immitis_RMSCC_2394	Coccidioides immitis	RMSCC 2394	3887531	3889714	LTR/Gypsy
sup_1_3_of_Coccidioides_immitis_RMSCC_2394	Coccidioides immitis	RMSCC 2394	3910243	3916427	LTR/Gypsy
sup_1_3_of_Coccidioides_immitis_RMSCC_2394	Coccidioides immitis	RMSCC 2394	3919653	3926728	LTR/Gypsy
sup_1_3_of_Coccidioides_immitis_RMSCC_2394	Coccidioides immitis	RMSCC 2394	3932048	3936355	LTR/Gypsy
sup_1_4_of_Coccidioides_immitis_RMSCC_2394	Coccidioides immitis	RMSCC 2394	38865	40843	LTR/Gypsy
sup_1_4_of_Coccidioides_immitis_RMSCC_2394	Coccidioides immitis	RMSCC 2394	49071	52115	LTR/Gypsy
sup_1_4_of_Coccidioides_immitis_RMSCC_2394	Coccidioides immitis	RMSCC 2394	894232	904859	LTR/Gypsy
sup_1_4_of_Coccidioides_immitis_RMSCC_2394	Coccidioides immitis	RMSCC 2394	905428	912504	LTR/Gypsy
sup_1_4_of_Coccidioides_immitis_RMSCC_2394	Coccidioides immitis	RMSCC 2394	926690	933780	LTR/Gypsy
sup_1_4_of_Coccidioides_immitis_RMSCC_2394	Coccidioides immitis	RMSCC 2394	936187	946842	LTR/Gypsy
sup_1_4_of_Coccidioides_immitis_RMSCC_2394	Coccidioides immitis	RMSCC 2394	950048	956974	LTR/Gypsy
sup_1_4_of_Coccidioides_immitis_RMSCC_2394	Coccidioides immitis	RMSCC 2394	966205	973296	LTR/Gypsy
sup_1_4_of_Coccidioides_immitis_RMSCC_2394	Coccidioides immitis	RMSCC 2394	992476	999560	LTR/Gypsy
sup_1_4_of_Coccidioides_immitis_RMSCC_2394	Coccidioides immitis	RMSCC 2394	1004947	1007869	LTR/Gypsy
sup_1_4_of_Coccidioides_immitis_RMSCC_2394	Coccidioides immitis	RMSCC 2394	1010392	1011261	LTR/Gypsy
sup_1_4_of_Coccidioides_immitis_RMSCC_2394	Coccidioides immitis	RMSCC 2394	1714501	1719779	LTR
sup_1_4_of_Coccidioides_immitis_RMSCC_2394	Coccidioides immitis	RMSCC 2394	2256840	2263914	LTR/Gypsy
sup_1_4_of_Coccidioides_immitis_RMSCC_2394	Coccidioides immitis	RMSCC 2394	2264445	2269710	LTR/Copia
sup_1_4_of_Coccidioides_immitis_RMSCC_2394	Coccidioides immitis	RMSCC 2394	2667928	2669481	LTR/Gypsy
sup_1_4_of_Coccidioides_immitis_RMSCC_2394	Coccidioides immitis	RMSCC 2394	2670322	2677994	LTR/Gypsy
sup_1_4_of_Coccidioides_immitis_RMSCC_2394	Coccidioides immitis	RMSCC 2394	2678899	2685960	LTR/Gypsy
sup_1_4_of_Coccidioides_immitis_RMSCC_2394	Coccidioides immitis	RMSCC 2394	2685961	2687682	LTR/Gypsy
sup_1_4_of_Coccidioides_immitis_RMSCC_2394	Coccidioides immitis	RMSCC 2394	2690289	2699370	LTR/Gypsy
sup_1_4_of_Coccidioides_immitis_RMSCC_2394	Coccidioides immitis	RMSCC 2394	2699379	2706826	LTR/Gypsy
sup_1_4_of_Coccidioides_immitis_RMSCC_2394	Coccidioides immitis	RMSCC 2394	2715958	2722915	LTR/Gypsy
sup_1_4_of_Coccidioides_immitis_RMSCC_2394	Coccidioides immitis	RMSCC 2394	2722916	2726200	LTR/Gypsy
sup_1_4_of_Coccidioides_immitis_RMSCC_2394	Coccidioides immitis	RMSCC 2394	2728062	2734682	LTR/Gypsy
sup_1_4_of_Coccidioides_immitis_RMSCC_2394	Coccidioides immitis	RMSCC 2394	2734685	2737360	LTR/Gypsy
sup_1_4_of_Coccidioides_immitis_RMSCC_2394	Coccidioides immitis	RMSCC 2394	2737345	2742615	LTR/Gypsy
sup_1_4_of_Coccidioides_immitis_RMSCC_2394	Coccidioides immitis	RMSCC 2394	2743632	2745632	LTR/Gypsy
sup_1_4_of_Coccidioides_immitis_RMSCC_2394	Coccidioides immitis	RMSCC 2394	2746946	2747218	LTR/Gypsy
sup_1_4_of_Coccidioides_immitis_RMSCC_2394	Coccidioides immitis	RMSCC 2394	2749973	2753772	LTR/Gypsy
sup_1_4_of_Coccidioides_immitis_RMSCC_2394	Coccidioides immitis	RMSCC 2394	2755302	2762894	LTR/Gypsy
sup_1_4_of_Coccidioides_immitis_RMSCC_2394	Coccidioides immitis	RMSCC 2394	2772720	2775919	LTR/Gypsy
sup_1_4_of_Coccidioides_immitis_RMSCC_2394	Coccidioides immitis	RMSCC 2394	2781573	2790113	LTR/Gypsy
sup_1_4_of_Coccidioides_immitis_RMSCC_2394	Coccidioides immitis	RMSCC 2394	2793130	2799867	LTR/Gypsy
sup_1_4_of_Coccidioides_immitis_RMSCC_2394	Coccidioides immitis	RMSCC 2394	3460080	3467431	LTR/Gypsy
sup_1_4_of_Coccidioides_immitis_RMSCC_2394	Coccidioides immitis	RMSCC 2394	3483355	3486806	LTR/Gypsy
sup_1_4_of_Coccidioides_immitis_RMSCC_2394	Coccidioides immitis	RMSCC 2394	3486968	3490443	LTR/Gypsy
sup_1_4_of_Coccidioides_immitis_RMSCC_2394	Coccidioides immitis	RMSCC 2394	3499890	3510623	LTR/Gypsy
sup_1_4_of_Coccidioides_immitis_RMSCC_2394	Coccidioides immitis	RMSCC 2394	3510622	3515966	LTR/Gypsy
sup_1_5_of_Coccidioides_immitis_RMSCC_2394	Coccidioides immitis	RMSCC 2394	54932	58962	LTR/Gypsy
sup_1_5_of_Coccidioides_immitis_RMSCC_2394	Coccidioides immitis	RMSCC 2394	57283	62480	LTR/Gypsy
sup_1_5_of_Coccidioides_immitis_RMSCC_2394	Coccidioides immitis	RMSCC 2394	62495	65059	LTR/Gypsy
sup_1_5_of_Coccidioides_immitis_RMSCC_2394	Coccidioides immitis	RMSCC 2394	68765	76308	LTR/Gypsy
sup_1_5_of_Coccidioides_immitis_RMSCC_2394	Coccidioides immitis	RMSCC 2394	76309	83211	LTR/Gypsy
sup_1_5_of_Coccidioides_immitis_RMSCC_2394	Coccidioides immitis	RMSCC 2394	83212	86253	LTR/Gypsy
sup_1_5_of_Coccidioides_immitis_RMSCC_2394	Coccidioides immitis	RMSCC 2394	91689	101644	LTR/Gypsy
sup_1_5_of_Coccidioides_immitis_RMSCC_2394	Coccidioides immitis	RMSCC 2394	104765	105925	LTR/Gypsy
sup_1_5_of_Coccidioides_immitis_RMSCC_2394	Coccidioides immitis	RMSCC 2394	107338	112540	LTR/Copia
sup_1_5_of_Coccidioides_immitis_RMSCC_2394	Coccidioides immitis	RMSCC 2394	123441	128687	LTR/Copia
sup_1_5_of_Coccidioides_immitis_RMSCC_2394	Coccidioides immitis	RMSCC 2394	137305	139510	LTR/Gypsy
sup_1_5_of_Coccidioides_immitis_RMSCC_2394	Coccidioides immitis	RMSCC 2394	139977	147060	LTR/Gypsy
sup_1_5_of_Coccidioides_immitis_RMSCC_2394	Coccidioides immitis	RMSCC 2394	148853	149884	LTR/Gypsy
sup_1_5_of_Coccidioides_immitis_RMSCC_2394	Coccidioides immitis	RMSCC 2394	155161	162234	LTR/Gypsy
sup_1_5_of_Coccidioides_immitis_RMSCC_2394	Coccidioides immitis	RMSCC 2394	204513	209819	LTR/Copia
sup_1_5_of_Coccidioides_immitis_RMSCC_2394	Coccidioides immitis	RMSCC 2394	1796413	1801121	LTR/Copia
sup_1_5_of_Coccidioides_immitis_RMSCC_2394	Coccidioides immitis	RMSCC 2394	1801122	1811700	LTR/Gypsy
sup_1_5_of_Coccidioides_immitis_RMSCC_2394	Coccidioides immitis	RMSCC 2394	1811701	1812208	LTR/Copia
sup_1_5_of_Coccidioides_immitis_RMSCC_2394	Coccidioides immitis	RMSCC 2394	2094479	2099753	LTR
sup_1_5_of_Coccidioides_immitis_RMSCC_2394	Coccidioides immitis	RMSCC 2394	2113017	2123627	LTR/Gypsy
sup_1_5_of_Coccidioides_immitis_RMSCC_2394	Coccidioides immitis	RMSCC 2394	2123624	2131372	LTR
sup_1_5_of_Coccidioides_immitis_RMSCC_2394	Coccidioides immitis	RMSCC 2394	2133862	2144528	LTR/Gypsy
sup_1_5_of_Coccidioides_immitis_RMSCC_2394	Coccidioides immitis	RMSCC 2394	2149176	2154483	LTR
sup_1_5_of_Coccidioides_immitis_RMSCC_2394	Coccidioides immitis	RMSCC 2394	2157099	2162569	LTR/Copia
sup_1_5_of_Coccidioides_immitis_RMSCC_2394	Coccidioides immitis	RMSCC 2394	2247329	2251875	LTR
sup_1_5_of_Coccidioides_immitis_RMSCC_2394	Coccidioides immitis	RMSCC 2394	2345379	2350844	LTR/Copia
sup_1_5_of_Coccidioides_immitis_RMSCC_2394	Coccidioides immitis	RMSCC 2394	2401051	2416864	LTR
sup_1_5_of_Coccidioides_immitis_RMSCC_2394	Coccidioides immitis	RMSCC 2394	3435235	3437675	LTR/Gypsy
sup_1_5_of_Coccidioides_immitis_RMSCC_2394	Coccidioides immitis	RMSCC 2394	3446793	3451344	LTR/Gypsy
sup_1_5_of_Coccidioides_immitis_RMSCC_2394	Coccidioides immitis	RMSCC 2394	3453348	3460884	LTR/Gypsy
sup_1_5_of_Coccidioides_immitis_RMSCC_2394	Coccidioides immitis	RMSCC 2394	3460888	3465480	LTR/Gypsy
sup_1_5_of_Coccidioides_immitis_RMSCC_2394	Coccidioides immitis	RMSCC 2394	3492239	3496167	LTR/Gypsy
sup_1_6_of_Coccidioides_immitis_RMSCC_2394	Coccidioides immitis	RMSCC 2394	18548	20218	LTR/Gypsy
sup_1_6_of_Coccidioides_immitis_RMSCC_2394	Coccidioides immitis	RMSCC 2394	29973	30463	LTR/Gypsy
sup_1_6_of_Coccidioides_immitis_RMSCC_2394	Coccidioides immitis	RMSCC 2394	35517	39037	LTR/Gypsy
sup_1_6_of_Coccidioides_immitis_RMSCC_2394	Coccidioides immitis	RMSCC 2394	53949	58990	LTR/Copia
sup_1_6_of_Coccidioides_immitis_RMSCC_2394	Coccidioides immitis	RMSCC 2394	68502	68898	LTR/Gypsy
sup_1_6_of_Coccidioides_immitis_RMSCC_2394	Coccidioides immitis	RMSCC 2394	72318	79986	LTR/Gypsy
sup_1_6_of_Coccidioides_immitis_RMSCC_2394	Coccidioides immitis	RMSCC 2394	88791	92279	LTR/Gypsy
sup_1_6_of_Coccidioides_immitis_RMSCC_2394	Coccidioides immitis	RMSCC 2394	97052	99542	LTR/Gypsy
sup_1_6_of_Coccidioides_immitis_RMSCC_2394	Coccidioides immitis	RMSCC 2394	112705	116115	LTR/Gypsy
sup_1_6_of_Coccidioides_immitis_RMSCC_2394	Coccidioides immitis	RMSCC 2394	116659	118967	LTR/Gypsy
sup_1_6_of_Coccidioides_immitis_RMSCC_2394	Coccidioides immitis	RMSCC 2394	118963	124039	LTR/Gypsy
sup_1_6_of_Coccidioides_immitis_RMSCC_2394	Coccidioides immitis	RMSCC 2394	126632	127791	LTR/Gypsy
sup_1_6_of_Coccidioides_immitis_RMSCC_2394	Coccidioides immitis	RMSCC 2394	133156	137497	LTR/Gypsy
sup_1_6_of_Coccidioides_immitis_RMSCC_2394	Coccidioides immitis	RMSCC 2394	151829	153114	LTR/Gypsy
sup_1_6_of_Coccidioides_immitis_RMSCC_2394	Coccidioides immitis	RMSCC 2394	160246	163068	LTR/Gypsy
sup_1_6_of_Coccidioides_immitis_RMSCC_2394	Coccidioides immitis	RMSCC 2394	929849	942004	LTR
sup_1_6_of_Coccidioides_immitis_RMSCC_2394	Coccidioides immitis	RMSCC 2394	1087898	1091793	LTR/Gypsy
sup_1_6_of_Coccidioides_immitis_RMSCC_2394	Coccidioides immitis	RMSCC 2394	1309415	1314687	LTR
sup_1_6_of_Coccidioides_immitis_RMSCC_2394	Coccidioides immitis	RMSCC 2394	1399790	1404997	LTR/Copia
sup_1_6_of_Coccidioides_immitis_RMSCC_2394	Coccidioides immitis	RMSCC 2394	1810250	1812997	LTR/Copia
sup_1_6_of_Coccidioides_immitis_RMSCC_2394	Coccidioides immitis	RMSCC 2394	1813098	1814518	LTR/Copia
sup_1_6_of_Coccidioides_immitis_RMSCC_2394	Coccidioides immitis	RMSCC 2394	1816012	1818502	LTR/Copia
sup_1_7_of_Coccidioides_immitis_RMSCC_2394	Coccidioides immitis	RMSCC 2394	55922	57913	LTR/Gypsy
sup_1_7_of_Coccidioides_immitis_RMSCC_2394	Coccidioides immitis	RMSCC 2394	77033	85789	LTR/Gypsy
sup_1_7_of_Coccidioides_immitis_RMSCC_2394	Coccidioides immitis	RMSCC 2394	106549	114440	LTR/Gypsy
sup_1_7_of_Coccidioides_immitis_RMSCC_2394	Coccidioides immitis	RMSCC 2394	155912	166474	LTR/Gypsy
sup_1_7_of_Coccidioides_immitis_RMSCC_2394	Coccidioides immitis	RMSCC 2394	211651	219221	LTR/Gypsy
sup_1_7_of_Coccidioides_immitis_RMSCC_2394	Coccidioides immitis	RMSCC 2394	235788	236619	LTR/Gypsy
sup_1_7_of_Coccidioides_immitis_RMSCC_2394	Coccidioides immitis	RMSCC 2394	237030	243998	LTR/Gypsy
sup_1_7_of_Coccidioides_immitis_RMSCC_2394	Coccidioides immitis	RMSCC 2394	245986	247361	LTR/Gypsy
sup_1_7_of_Coccidioides_immitis_RMSCC_2394	Coccidioides immitis	RMSCC 2394	248830	249781	LTR/Gypsy
sup_1_7_of_Coccidioides_immitis_RMSCC_2394	Coccidioides immitis	RMSCC 2394	249787	250622	LTR/Gypsy
sup_1_7_of_Coccidioides_immitis_RMSCC_2394	Coccidioides immitis	RMSCC 2394	250619	261128	LTR/Gypsy
sup_1_7_of_Coccidioides_immitis_RMSCC_2394	Coccidioides immitis	RMSCC 2394	250622	261125	LTR
sup_1_7_of_Coccidioides_immitis_RMSCC_2394	Coccidioides immitis	RMSCC 2394	261126	263838	LTR/Gypsy
sup_1_7_of_Coccidioides_immitis_RMSCC_2394	Coccidioides immitis	RMSCC 2394	273961	279402	LTR/Gypsy
sup_1_7_of_Coccidioides_immitis_RMSCC_2394	Coccidioides immitis	RMSCC 2394	293853	295158	LTR/Gypsy
sup_1_7_of_Coccidioides_immitis_RMSCC_2394	Coccidioides immitis	RMSCC 2394	301583	305872	LTR/Gypsy
sup_1_7_of_Coccidioides_immitis_RMSCC_2394	Coccidioides immitis	RMSCC 2394	317690	322950	LTR/Copia
sup_1_7_of_Coccidioides_immitis_RMSCC_2394	Coccidioides immitis	RMSCC 2394	338129	340204	LTR/Gypsy
sup_1_7_of_Coccidioides_immitis_RMSCC_2394	Coccidioides immitis	RMSCC 2394	343000	353530	LTR/Gypsy
sup_1_7_of_Coccidioides_immitis_RMSCC_2394	Coccidioides immitis	RMSCC 2394	1301136	1305927	LTR/Gypsy
sup_1_7_of_Coccidioides_immitis_RMSCC_2394	Coccidioides immitis	RMSCC 2394	1317457	1319554	LTR/Gypsy
sup_1_7_of_Coccidioides_immitis_RMSCC_2394	Coccidioides immitis	RMSCC 2394	1321334	1326793	LTR/Gypsy
sup_1_7_of_Coccidioides_immitis_RMSCC_2394	Coccidioides immitis	RMSCC 2394	1326817	1330086	LTR/Gypsy
sup_1_7_of_Coccidioides_immitis_RMSCC_2394	Coccidioides immitis	RMSCC 2394	1330179	1333626	LTR/Gypsy
sup_1_7_of_Coccidioides_immitis_RMSCC_2394	Coccidioides immitis	RMSCC 2394	1341827	1342934	LTR/Gypsy
sup_1_7_of_Coccidioides_immitis_RMSCC_2394	Coccidioides immitis	RMSCC 2394	1353221	1359940	LTR/Gypsy
sup_1_8_of_Coccidioides_immitis_RMSCC_2394	Coccidioides immitis	RMSCC 2394	47400	49477	LTR/Gypsy
sup_1_8_of_Coccidioides_immitis_RMSCC_2394	Coccidioides immitis	RMSCC 2394	49581	52708	LTR/Gypsy
sup_1_8_of_Coccidioides_immitis_RMSCC_2394	Coccidioides immitis	RMSCC 2394	54705	62396	LTR/Gypsy
sup_1_8_of_Coccidioides_immitis_RMSCC_2394	Coccidioides immitis	RMSCC 2394	69331	74229	LTR/Gypsy
sup_1_8_of_Coccidioides_immitis_RMSCC_2394	Coccidioides immitis	RMSCC 2394	74230	79912	LTR/Gypsy
sup_1_8_of_Coccidioides_immitis_RMSCC_2394	Coccidioides immitis	RMSCC 2394	92861	99892	LTR/Gypsy
sup_1_8_of_Coccidioides_immitis_RMSCC_2394	Coccidioides immitis	RMSCC 2394	102397	102968	LTR/Gypsy
sup_1_8_of_Coccidioides_immitis_RMSCC_2394	Coccidioides immitis	RMSCC 2394	117101	120540	LTR/Gypsy
sup_1_8_of_Coccidioides_immitis_RMSCC_2394	Coccidioides immitis	RMSCC 2394	120539	123661	LTR/Gypsy
sup_1_8_of_Coccidioides_immitis_RMSCC_2394	Coccidioides immitis	RMSCC 2394	123666	127168	LTR/Gypsy
sup_1_8_of_Coccidioides_immitis_RMSCC_2394	Coccidioides immitis	RMSCC 2394	127167	137794	LTR/Gypsy
sup_1_8_of_Coccidioides_immitis_RMSCC_2394	Coccidioides immitis	RMSCC 2394	168492	171603	LTR/Gypsy
sup_1_8_of_Coccidioides_immitis_RMSCC_2394	Coccidioides immitis	RMSCC 2394	174625	176908	LTR/Gypsy
sup_1_8_of_Coccidioides_immitis_RMSCC_2394	Coccidioides immitis	RMSCC 2394	198225	201663	LTR/Gypsy
sup_1_8_of_Coccidioides_immitis_RMSCC_2394	Coccidioides immitis	RMSCC 2394	201959	203025	LTR/Gypsy
sup_1_8_of_Coccidioides_immitis_RMSCC_2394	Coccidioides immitis	RMSCC 2394	203026	207789	LTR/Gypsy
sup_1_8_of_Coccidioides_immitis_RMSCC_2394	Coccidioides immitis	RMSCC 2394	208086	210875	LTR/Gypsy
sup_1_8_of_Coccidioides_immitis_RMSCC_2394	Coccidioides immitis	RMSCC 2394	212331	215801	LTR/Gypsy
sup_1_8_of_Coccidioides_immitis_RMSCC_2394	Coccidioides immitis	RMSCC 2394	215805	219451	LTR/Gypsy
sup_1_8_of_Coccidioides_immitis_RMSCC_2394	Coccidioides immitis	RMSCC 2394	219453	230150	LTR/Gypsy
sup_1_8_of_Coccidioides_immitis_RMSCC_2394	Coccidioides immitis	RMSCC 2394	230153	234178	LTR/Gypsy
sup_1_8_of_Coccidioides_immitis_RMSCC_2394	Coccidioides immitis	RMSCC 2394	234182	238389	LTR/Gypsy
sup_1_8_of_Coccidioides_immitis_RMSCC_2394	Coccidioides immitis	RMSCC 2394	278482	285531	LTR/Gypsy
sup_1_8_of_Coccidioides_immitis_RMSCC_2394	Coccidioides immitis	RMSCC 2394	446858	453934	LTR/Gypsy
sup_1_8_of_Coccidioides_immitis_RMSCC_2394	Coccidioides immitis	RMSCC 2394	464553	471636	LTR/Gypsy
sup_1_8_of_Coccidioides_immitis_RMSCC_2394	Coccidioides immitis	RMSCC 2394	484337	484568	LTR/Gypsy
sup_1_8_of_Coccidioides_immitis_RMSCC_2394	Coccidioides immitis	RMSCC 2394	1283865	1288904	LTR
sup_1_8_of_Coccidioides_immitis_RMSCC_2394	Coccidioides immitis	RMSCC 2394	1352071	1362707	LTR/Gypsy
sup_1_8_of_Coccidioides_immitis_RMSCC_2394	Coccidioides immitis	RMSCC 2394	1361523	1377183	LTR
sup_1_8_of_Coccidioides_immitis_RMSCC_2394	Coccidioides immitis	RMSCC 2394	1377791	1381260	LTR/Copia
sup_1_8_of_Coccidioides_immitis_RMSCC_2394	Coccidioides immitis	RMSCC 2394	1381261	1388342	LTR/Gypsy
sup_1_8_of_Coccidioides_immitis_RMSCC_2394	Coccidioides immitis	RMSCC 2394	1390719	1401473	LTR/Gypsy
sup_1_8_of_Coccidioides_immitis_RMSCC_2394	Coccidioides immitis	RMSCC 2394	1401470	1409735	LTR/Gypsy
sup_1_9_of_Coccidioides_immitis_RMSCC_2394	Coccidioides immitis	RMSCC 2394	248	4773	LTR/Gypsy
sup_1_9_of_Coccidioides_immitis_RMSCC_2394	Coccidioides immitis	RMSCC 2394	4770	10507	LTR/Gypsy
sup_1_9_of_Coccidioides_immitis_RMSCC_2394	Coccidioides immitis	RMSCC 2394	23763	25813	LTR/Copia
sup_1_9_of_Coccidioides_immitis_RMSCC_2394	Coccidioides immitis	RMSCC 2394	25814	32904	LTR/Gypsy
sup_1_9_of_Coccidioides_immitis_RMSCC_2394	Coccidioides immitis	RMSCC 2394	32906	34439	LTR/Copia
sup_1_9_of_Coccidioides_immitis_RMSCC_2394	Coccidioides immitis	RMSCC 2394	34962	38167	LTR/Gypsy
sup_1_9_of_Coccidioides_immitis_RMSCC_2394	Coccidioides immitis	RMSCC 2394	50018	51990	LTR/Gypsy
sup_1_9_of_Coccidioides_immitis_RMSCC_2394	Coccidioides immitis	RMSCC 2394	57331	62843	LTR/Gypsy
sup_1_9_of_Coccidioides_immitis_RMSCC_2394	Coccidioides immitis	RMSCC 2394	82871	85459	LTR/Gypsy
sup_1_9_of_Coccidioides_immitis_RMSCC_2394	Coccidioides immitis	RMSCC 2394	85481	92996	LTR/Gypsy
sup_1_9_of_Coccidioides_immitis_RMSCC_2394	Coccidioides immitis	RMSCC 2394	92997	96022	LTR/Gypsy
sup_1_9_of_Coccidioides_immitis_RMSCC_2394	Coccidioides immitis	RMSCC 2394	96023	98076	LTR/Copia
sup_1_9_of_Coccidioides_immitis_RMSCC_2394	Coccidioides immitis	RMSCC 2394	98080	105743	LTR/Gypsy
sup_1_9_of_Coccidioides_immitis_RMSCC_2394	Coccidioides immitis	RMSCC 2394	105857	110470	LTR/Gypsy
sup_1_9_of_Coccidioides_immitis_RMSCC_2394	Coccidioides immitis	RMSCC 2394	108471	111744	LTR/Gypsy
sup_1_9_of_Coccidioides_immitis_RMSCC_2394	Coccidioides immitis	RMSCC 2394	123839	127719	LTR/Gypsy
sup_1_9_of_Coccidioides_immitis_RMSCC_2394	Coccidioides immitis	RMSCC 2394	129300	136387	LTR/Gypsy
sup_1_9_of_Coccidioides_immitis_RMSCC_2394	Coccidioides immitis	RMSCC 2394	137542	142896	LTR/Gypsy
sup_1_9_of_Coccidioides_immitis_RMSCC_2394	Coccidioides immitis	RMSCC 2394	169193	173793	LTR/Gypsy
sup_1_9_of_Coccidioides_immitis_RMSCC_2394	Coccidioides immitis	RMSCC 2394	176813	180854	LTR/Gypsy
sup_1_9_of_Coccidioides_immitis_RMSCC_2394	Coccidioides immitis	RMSCC 2394	184379	186419	LTR/Gypsy
sup_1_9_of_Coccidioides_immitis_RMSCC_2394	Coccidioides immitis	RMSCC 2394	186490	187948	LTR/Gypsy
sup_1_9_of_Coccidioides_immitis_RMSCC_2394	Coccidioides immitis	RMSCC 2394	195550	200858	LTR/Copia
sup_1_9_of_Coccidioides_immitis_RMSCC_2394	Coccidioides immitis	RMSCC 2394	202072	204220	LTR/Copia
sup_1_9_of_Coccidioides_immitis_RMSCC_2394	Coccidioides immitis	RMSCC 2394	204218	205877	LTR/Copia
sup_1_9_of_Coccidioides_immitis_RMSCC_2394	Coccidioides immitis	RMSCC 2394	206291	211768	LTR/Copia
sup_1_9_of_Coccidioides_immitis_RMSCC_2394	Coccidioides immitis	RMSCC 2394	214771	218296	LTR/Gypsy
sup_1_9_of_Coccidioides_immitis_RMSCC_2394	Coccidioides immitis	RMSCC 2394	221346	224206	LTR/Gypsy
sup_1_9_of_Coccidioides_immitis_RMSCC_2394	Coccidioides immitis	RMSCC 2394	224246	231861	LTR/Gypsy
sup_1_9_of_Coccidioides_immitis_RMSCC_2394	Coccidioides immitis	RMSCC 2394	231862	238873	LTR/Gypsy
sup_1_9_of_Coccidioides_immitis_RMSCC_2394	Coccidioides immitis	RMSCC 2394	238874	242571	LTR/Gypsy
sup_1_9_of_Coccidioides_immitis_RMSCC_2394	Coccidioides immitis	RMSCC 2394	242572	249643	LTR/Gypsy
sup_1_9_of_Coccidioides_immitis_RMSCC_2394	Coccidioides immitis	RMSCC 2394	258978	264463	LTR/Gypsy
sup_1_9_of_Coccidioides_immitis_RMSCC_2394	Coccidioides immitis	RMSCC 2394	273556	274977	LTR/Gypsy
sup_1_9_of_Coccidioides_immitis_RMSCC_2394	Coccidioides immitis	RMSCC 2394	276836	284423	LTR/Gypsy
sup_1_9_of_Coccidioides_immitis_RMSCC_2394	Coccidioides immitis	RMSCC 2394	291211	301056	LTR/Gypsy
sup_1_9_of_Coccidioides_immitis_RMSCC_2394	Coccidioides immitis	RMSCC 2394	307954	309426	LTR/Gypsy
sup_1_9_of_Coccidioides_immitis_RMSCC_2394	Coccidioides immitis	RMSCC 2394	316079	317431	LTR/Gypsy
sup_1_9_of_Coccidioides_immitis_RMSCC_2394	Coccidioides immitis	RMSCC 2394	318289	325233	LTR/Gypsy
sup_1_9_of_Coccidioides_immitis_RMSCC_2394	Coccidioides immitis	RMSCC 2394	326331	330442	LTR/Gypsy
sup_1_9_of_Coccidioides_immitis_RMSCC_2394	Coccidioides immitis	RMSCC 2394	330441	335374	LTR/Gypsy
sup_1_9_of_Coccidioides_immitis_RMSCC_2394	Coccidioides immitis	RMSCC 2394	336635	336691	LTR/Gypsy
sup_1_9_of_Coccidioides_immitis_RMSCC_2394	Coccidioides immitis	RMSCC 2394	376344	380359	LTR/Gypsy
sup_1_9_of_Coccidioides_immitis_RMSCC_2394	Coccidioides immitis	RMSCC 2394	528356	531061	LTR/Gypsy
sup_1_9_of_Coccidioides_immitis_RMSCC_2394	Coccidioides immitis	RMSCC 2394	535610	540834	LTR/Gypsy
sup_1_9_of_Coccidioides_immitis_RMSCC_2394	Coccidioides immitis	RMSCC 2394	540834	542672	LTR/Gypsy
sup_1_9_of_Coccidioides_immitis_RMSCC_2394	Coccidioides immitis	RMSCC 2394	542971	546897	LTR/Gypsy
sup_1_9_of_Coccidioides_immitis_RMSCC_2394	Coccidioides immitis	RMSCC 2394	546898	547509	LTR/Copia
sup_1_9_of_Coccidioides_immitis_RMSCC_2394	Coccidioides immitis	RMSCC 2394	547571	548524	LTR/Gypsy
sup_1_9_of_Coccidioides_immitis_RMSCC_2394	Coccidioides immitis	RMSCC 2394	548526	552213	LTR/Gypsy
sup_1_9_of_Coccidioides_immitis_RMSCC_2394	Coccidioides immitis	RMSCC 2394	552510	555892	LTR/Gypsy
sup_1_9_of_Coccidioides_immitis_RMSCC_2394	Coccidioides immitis	RMSCC 2394	555893	559741	LTR/Gypsy
sup_1_9_of_Coccidioides_immitis_RMSCC_2394	Coccidioides immitis	RMSCC 2394	561104	563949	LTR/Gypsy
sup_1_9_of_Coccidioides_immitis_RMSCC_2394	Coccidioides immitis	RMSCC 2394	568210	572874	LTR/Copia
sup_1_9_of_Coccidioides_immitis_RMSCC_2394	Coccidioides immitis	RMSCC 2394	578295	581142	LTR/Gypsy
sup_1_9_of_Coccidioides_immitis_RMSCC_2394	Coccidioides immitis	RMSCC 2394	582777	600538	LTR/Gypsy
sup_1_9_of_Coccidioides_immitis_RMSCC_2394	Coccidioides immitis	RMSCC 2394	606026	613706	LTR/Gypsy
sup_1_9_of_Coccidioides_immitis_RMSCC_2394	Coccidioides immitis	RMSCC 2394	613708	615367	LTR/Gypsy
sup_1_9_of_Coccidioides_immitis_RMSCC_2394	Coccidioides immitis	RMSCC 2394	621177	632422	LTR/Copia
sup_1_9_of_Coccidioides_immitis_RMSCC_2394	Coccidioides immitis	RMSCC 2394	632423	637773	LTR/Gypsy
sup_1_9_of_Coccidioides_immitis_RMSCC_2394	Coccidioides immitis	RMSCC 2394	643185	646864	LTR/Gypsy
sup_1_9_of_Coccidioides_immitis_RMSCC_2394	Coccidioides immitis	RMSCC 2394	647063	650067	LTR/Gypsy
sup_1_9_of_Coccidioides_immitis_RMSCC_2394	Coccidioides immitis	RMSCC 2394	650069	657024	LTR/Gypsy
sup_1_9_of_Coccidioides_immitis_RMSCC_2394	Coccidioides immitis	RMSCC 2394	657025	658104	LTR/Gypsy
sup_1_9_of_Coccidioides_immitis_RMSCC_2394	Coccidioides immitis	RMSCC 2394	667473	672245	LTR/Copia
sup_1_100_of_Coccidioides_immitis_RMSCC_3703	Coccidioides immitis	RMSCC 3703	3506	4806	LTR/Gypsy
sup_1_100_of_Coccidioides_immitis_RMSCC_3703	Coccidioides immitis	RMSCC 3703	55544	56395	LTR/Gypsy
sup_1_100_of_Coccidioides_immitis_RMSCC_3703	Coccidioides immitis	RMSCC 3703	56498	57696	LTR/Gypsy
sup_1_100_of_Coccidioides_immitis_RMSCC_3703	Coccidioides immitis	RMSCC 3703	57830	58786	LTR/Gypsy
sup_1_100_of_Coccidioides_immitis_RMSCC_3703	Coccidioides immitis	RMSCC 3703	58948	60825	LTR/Gypsy
sup_1_102_of_Coccidioides_immitis_RMSCC_3703	Coccidioides immitis	RMSCC 3703	2455	2975	LTR/Gypsy
sup_1_102_of_Coccidioides_immitis_RMSCC_3703	Coccidioides immitis	RMSCC 3703	16322	17515	LTR/Gypsy
sup_1_102_of_Coccidioides_immitis_RMSCC_3703	Coccidioides immitis	RMSCC 3703	72748	73709	LTR/Gypsy
sup_1_103_of_Coccidioides_immitis_RMSCC_3703	Coccidioides immitis	RMSCC 3703	13771	15060	LTR/Copia
sup_1_103_of_Coccidioides_immitis_RMSCC_3703	Coccidioides immitis	RMSCC 3703	15235	16479	LTR/Copia
sup_1_104_of_Coccidioides_immitis_RMSCC_3703	Coccidioides immitis	RMSCC 3703	2981	4404	LTR/Gypsy
sup_1_104_of_Coccidioides_immitis_RMSCC_3703	Coccidioides immitis	RMSCC 3703	9527	11463	LTR/Gypsy
sup_1_104_of_Coccidioides_immitis_RMSCC_3703	Coccidioides immitis	RMSCC 3703	23620	25945	LTR/Gypsy
sup_1_104_of_Coccidioides_immitis_RMSCC_3703	Coccidioides immitis	RMSCC 3703	26050	28146	LTR/Gypsy
sup_1_104_of_Coccidioides_immitis_RMSCC_3703	Coccidioides immitis	RMSCC 3703	30470	32161	LTR/Gypsy
sup_1_104_of_Coccidioides_immitis_RMSCC_3703	Coccidioides immitis	RMSCC 3703	33014	43069	LTR/Gypsy
sup_1_104_of_Coccidioides_immitis_RMSCC_3703	Coccidioides immitis	RMSCC 3703	43124	44796	LTR/Copia
sup_1_104_of_Coccidioides_immitis_RMSCC_3703	Coccidioides immitis	RMSCC 3703	44897	45947	LTR/Copia
sup_1_104_of_Coccidioides_immitis_RMSCC_3703	Coccidioides immitis	RMSCC 3703	55347	57018	LTR/Gypsy
sup_1_104_of_Coccidioides_immitis_RMSCC_3703	Coccidioides immitis	RMSCC 3703	59846	61655	LTR/Gypsy
sup_1_104_of_Coccidioides_immitis_RMSCC_3703	Coccidioides immitis	RMSCC 3703	61759	63297	LTR/Gypsy
sup_1_104_of_Coccidioides_immitis_RMSCC_3703	Coccidioides immitis	RMSCC 3703	64042	65169	LTR/Gypsy
sup_1_105_of_Coccidioides_immitis_RMSCC_3703	Coccidioides immitis	RMSCC 3703	43314	44604	LTR/Copia
sup_1_105_of_Coccidioides_immitis_RMSCC_3703	Coccidioides immitis	RMSCC 3703	45424	46841	LTR/Copia
sup_1_106_of_Coccidioides_immitis_RMSCC_3703	Coccidioides immitis	RMSCC 3703	61313	62977	LTR/Copia
sup_1_11_of_Coccidioides_immitis_RMSCC_3703	Coccidioides immitis	RMSCC 3703	103729	105803	LTR
sup_1_110_of_Coccidioides_immitis_RMSCC_3703	Coccidioides immitis	RMSCC 3703	2758	13392	LTR/Gypsy
sup_1_112_of_Coccidioides_immitis_RMSCC_3703	Coccidioides immitis	RMSCC 3703	9543	13147	LTR/Gypsy
sup_1_112_of_Coccidioides_immitis_RMSCC_3703	Coccidioides immitis	RMSCC 3703	14487	16653	LTR/Gypsy
sup_1_112_of_Coccidioides_immitis_RMSCC_3703	Coccidioides immitis	RMSCC 3703	39646	45876	LTR/Gypsy
sup_1_115_of_Coccidioides_immitis_RMSCC_3703	Coccidioides immitis	RMSCC 3703	3438	5693	LTR/Gypsy
sup_1_115_of_Coccidioides_immitis_RMSCC_3703	Coccidioides immitis	RMSCC 3703	14451	14988	LTR/Gypsy
sup_1_115_of_Coccidioides_immitis_RMSCC_3703	Coccidioides immitis	RMSCC 3703	21687	22979	LTR/Gypsy
sup_1_115_of_Coccidioides_immitis_RMSCC_3703	Coccidioides immitis	RMSCC 3703	30051	31949	LTR/Gypsy
sup_1_115_of_Coccidioides_immitis_RMSCC_3703	Coccidioides immitis	RMSCC 3703	37439	38062	LTR/Gypsy
sup_1_117_of_Coccidioides_immitis_RMSCC_3703	Coccidioides immitis	RMSCC 3703	47925	48139	LTR/Copia
sup_1_117_of_Coccidioides_immitis_RMSCC_3703	Coccidioides immitis	RMSCC 3703	49632	50490	LTR/Copia
sup_1_117_of_Coccidioides_immitis_RMSCC_3703	Coccidioides immitis	RMSCC 3703	61334	61608	LTR/Copia
sup_1_119_of_Coccidioides_immitis_RMSCC_3703	Coccidioides immitis	RMSCC 3703	1737	6959	LTR/Gypsy
sup_1_119_of_Coccidioides_immitis_RMSCC_3703	Coccidioides immitis	RMSCC 3703	6957	8790	LTR/Gypsy
sup_1_119_of_Coccidioides_immitis_RMSCC_3703	Coccidioides immitis	RMSCC 3703	41916	43325	LTR/Copia
sup_1_119_of_Coccidioides_immitis_RMSCC_3703	Coccidioides immitis	RMSCC 3703	44311	47265	LTR/Copia
sup_1_121_of_Coccidioides_immitis_RMSCC_3703	Coccidioides immitis	RMSCC 3703	11267	16198	LTR/Copia
sup_1_121_of_Coccidioides_immitis_RMSCC_3703	Coccidioides immitis	RMSCC 3703	23238	25423	LTR/Gypsy
sup_1_121_of_Coccidioides_immitis_RMSCC_3703	Coccidioides immitis	RMSCC 3703	30678	31645	LTR/Gypsy
sup_1_121_of_Coccidioides_immitis_RMSCC_3703	Coccidioides immitis	RMSCC 3703	31646	37708	LTR/Gypsy
sup_1_121_of_Coccidioides_immitis_RMSCC_3703	Coccidioides immitis	RMSCC 3703	41636	44308	LTR/Gypsy
sup_1_122_of_Coccidioides_immitis_RMSCC_3703	Coccidioides immitis	RMSCC 3703	12275	13891	LTR/Gypsy
sup_1_122_of_Coccidioides_immitis_RMSCC_3703	Coccidioides immitis	RMSCC 3703	16883	20640	LTR/Gypsy
sup_1_122_of_Coccidioides_immitis_RMSCC_3703	Coccidioides immitis	RMSCC 3703	22112	23588	LTR/Gypsy
sup_1_122_of_Coccidioides_immitis_RMSCC_3703	Coccidioides immitis	RMSCC 3703	44148	45189	LTR/Gypsy
sup_1_122_of_Coccidioides_immitis_RMSCC_3703	Coccidioides immitis	RMSCC 3703	58157	59838	LTR/Gypsy
sup_1_124_of_Coccidioides_immitis_RMSCC_3703	Coccidioides immitis	RMSCC 3703	7070	12526	LTR/Gypsy
sup_1_124_of_Coccidioides_immitis_RMSCC_3703	Coccidioides immitis	RMSCC 3703	14986	18103	LTR/Gypsy
sup_1_124_of_Coccidioides_immitis_RMSCC_3703	Coccidioides immitis	RMSCC 3703	21706	23704	LTR/Gypsy
sup_1_124_of_Coccidioides_immitis_RMSCC_3703	Coccidioides immitis	RMSCC 3703	24928	27466	LTR/Gypsy
sup_1_124_of_Coccidioides_immitis_RMSCC_3703	Coccidioides immitis	RMSCC 3703	27567	28402	LTR/Gypsy
sup_1_124_of_Coccidioides_immitis_RMSCC_3703	Coccidioides immitis	RMSCC 3703	28511	30744	LTR/Gypsy
sup_1_124_of_Coccidioides_immitis_RMSCC_3703	Coccidioides immitis	RMSCC 3703	61551	62070	LTR/Copia
sup_1_124_of_Coccidioides_immitis_RMSCC_3703	Coccidioides immitis	RMSCC 3703	66289	67453	LTR/Gypsy
sup_1_128_of_Coccidioides_immitis_RMSCC_3703	Coccidioides immitis	RMSCC 3703	3332	5114	LTR/Copia
sup_1_128_of_Coccidioides_immitis_RMSCC_3703	Coccidioides immitis	RMSCC 3703	5217	6942	LTR/Copia
sup_1_128_of_Coccidioides_immitis_RMSCC_3703	Coccidioides immitis	RMSCC 3703	9937	11745	LTR/Gypsy
sup_1_128_of_Coccidioides_immitis_RMSCC_3703	Coccidioides immitis	RMSCC 3703	20495	21655	LTR/Gypsy
sup_1_128_of_Coccidioides_immitis_RMSCC_3703	Coccidioides immitis	RMSCC 3703	22168	22743	LTR/Gypsy
sup_1_128_of_Coccidioides_immitis_RMSCC_3703	Coccidioides immitis	RMSCC 3703	28250	30588	LTR/Gypsy
sup_1_128_of_Coccidioides_immitis_RMSCC_3703	Coccidioides immitis	RMSCC 3703	30651	31265	LTR/Copia
sup_1_128_of_Coccidioides_immitis_RMSCC_3703	Coccidioides immitis	RMSCC 3703	31266	34528	LTR/Gypsy
sup_1_128_of_Coccidioides_immitis_RMSCC_3703	Coccidioides immitis	RMSCC 3703	38334	41491	LTR/Gypsy
sup_1_128_of_Coccidioides_immitis_RMSCC_3703	Coccidioides immitis	RMSCC 3703	43315	45117	LTR/Gypsy
sup_1_128_of_Coccidioides_immitis_RMSCC_3703	Coccidioides immitis	RMSCC 3703	45729	48769	LTR/Gypsy
sup_1_129_of_Coccidioides_immitis_RMSCC_3703	Coccidioides immitis	RMSCC 3703	8007	11771	LTR/Copia
sup_1_129_of_Coccidioides_immitis_RMSCC_3703	Coccidioides immitis	RMSCC 3703	15319	19134	LTR/Gypsy
sup_1_129_of_Coccidioides_immitis_RMSCC_3703	Coccidioides immitis	RMSCC 3703	19140	21092	LTR/Copia
sup_1_129_of_Coccidioides_immitis_RMSCC_3703	Coccidioides immitis	RMSCC 3703	24679	25422	LTR/Gypsy
sup_1_131_of_Coccidioides_immitis_RMSCC_3703	Coccidioides immitis	RMSCC 3703	2710	8242	LTR/Gypsy
sup_1_131_of_Coccidioides_immitis_RMSCC_3703	Coccidioides immitis	RMSCC 3703	8489	16845	LTR/Gypsy
sup_1_131_of_Coccidioides_immitis_RMSCC_3703	Coccidioides immitis	RMSCC 3703	18657	20027	LTR/Gypsy
sup_1_131_of_Coccidioides_immitis_RMSCC_3703	Coccidioides immitis	RMSCC 3703	33928	36539	LTR/Gypsy
sup_1_131_of_Coccidioides_immitis_RMSCC_3703	Coccidioides immitis	RMSCC 3703	40572	42312	LTR/Gypsy
sup_1_131_of_Coccidioides_immitis_RMSCC_3703	Coccidioides immitis	RMSCC 3703	42737	43916	LTR/Gypsy
sup_1_131_of_Coccidioides_immitis_RMSCC_3703	Coccidioides immitis	RMSCC 3703	50151	50817	LTR/Copia
sup_1_133_of_Coccidioides_immitis_RMSCC_3703	Coccidioides immitis	RMSCC 3703	41961	44964	LTR/Gypsy
sup_1_134_of_Coccidioides_immitis_RMSCC_3703	Coccidioides immitis	RMSCC 3703	1442	1994	LTR/Gypsy
sup_1_135_of_Coccidioides_immitis_RMSCC_3703	Coccidioides immitis	RMSCC 3703	18939	26033	LTR/Gypsy
sup_1_135_of_Coccidioides_immitis_RMSCC_3703	Coccidioides immitis	RMSCC 3703	27187	32659	LTR/Gypsy
sup_1_135_of_Coccidioides_immitis_RMSCC_3703	Coccidioides immitis	RMSCC 3703	37361	39510	LTR/Gypsy
sup_1_136_of_Coccidioides_immitis_RMSCC_3703	Coccidioides immitis	RMSCC 3703	9841	13221	LTR/Gypsy
sup_1_136_of_Coccidioides_immitis_RMSCC_3703	Coccidioides immitis	RMSCC 3703	16604	19091	LTR/Gypsy
sup_1_136_of_Coccidioides_immitis_RMSCC_3703	Coccidioides immitis	RMSCC 3703	19092	22542	LTR/Gypsy
sup_1_136_of_Coccidioides_immitis_RMSCC_3703	Coccidioides immitis	RMSCC 3703	23334	24391	LTR/Gypsy
sup_1_136_of_Coccidioides_immitis_RMSCC_3703	Coccidioides immitis	RMSCC 3703	27483	28412	LTR/Gypsy
sup_1_136_of_Coccidioides_immitis_RMSCC_3703	Coccidioides immitis	RMSCC 3703	28413	29935	LTR/Gypsy
sup_1_138_of_Coccidioides_immitis_RMSCC_3703	Coccidioides immitis	RMSCC 3703	25088	32879	LTR/Gypsy
sup_1_139_of_Coccidioides_immitis_RMSCC_3703	Coccidioides immitis	RMSCC 3703	14277	14773	LTR/Gypsy
sup_1_139_of_Coccidioides_immitis_RMSCC_3703	Coccidioides immitis	RMSCC 3703	31655	32518	LTR/Gypsy
sup_1_139_of_Coccidioides_immitis_RMSCC_3703	Coccidioides immitis	RMSCC 3703	44259	45805	LTR/Gypsy
sup_1_140_of_Coccidioides_immitis_RMSCC_3703	Coccidioides immitis	RMSCC 3703	5607	7985	LTR/Gypsy
sup_1_140_of_Coccidioides_immitis_RMSCC_3703	Coccidioides immitis	RMSCC 3703	16821	17599	LTR/Gypsy
sup_1_140_of_Coccidioides_immitis_RMSCC_3703	Coccidioides immitis	RMSCC 3703	18117	20829	LTR/Gypsy
sup_1_140_of_Coccidioides_immitis_RMSCC_3703	Coccidioides immitis	RMSCC 3703	22490	27670	LTR/Gypsy
sup_1_140_of_Coccidioides_immitis_RMSCC_3703	Coccidioides immitis	RMSCC 3703	39950	41141	LTR/Gypsy
sup_1_140_of_Coccidioides_immitis_RMSCC_3703	Coccidioides immitis	RMSCC 3703	43723	45003	LTR/Gypsy
sup_1_141_of_Coccidioides_immitis_RMSCC_3703	Coccidioides immitis	RMSCC 3703	19999	29109	LTR/Gypsy
sup_1_141_of_Coccidioides_immitis_RMSCC_3703	Coccidioides immitis	RMSCC 3703	31553	32708	LTR/Gypsy
sup_1_141_of_Coccidioides_immitis_RMSCC_3703	Coccidioides immitis	RMSCC 3703	32809	34756	LTR/Copia
sup_1_142_of_Coccidioides_immitis_RMSCC_3703	Coccidioides immitis	RMSCC 3703	7195	10321	LTR/Gypsy
sup_1_142_of_Coccidioides_immitis_RMSCC_3703	Coccidioides immitis	RMSCC 3703	13173	14161	LTR/Copia
sup_1_142_of_Coccidioides_immitis_RMSCC_3703	Coccidioides immitis	RMSCC 3703	14162	24749	LTR/Gypsy
sup_1_142_of_Coccidioides_immitis_RMSCC_3703	Coccidioides immitis	RMSCC 3703	28109	30254	LTR/Gypsy
sup_1_142_of_Coccidioides_immitis_RMSCC_3703	Coccidioides immitis	RMSCC 3703	34334	37510	LTR/Gypsy
sup_1_144_of_Coccidioides_immitis_RMSCC_3703	Coccidioides immitis	RMSCC 3703	2815	5263	LTR/Gypsy
sup_1_144_of_Coccidioides_immitis_RMSCC_3703	Coccidioides immitis	RMSCC 3703	22299	27795	LTR/Gypsy
sup_1_145_of_Coccidioides_immitis_RMSCC_3703	Coccidioides immitis	RMSCC 3703	7155	8741	LTR/Gypsy
sup_1_145_of_Coccidioides_immitis_RMSCC_3703	Coccidioides immitis	RMSCC 3703	9704	11475	LTR/Gypsy
sup_1_145_of_Coccidioides_immitis_RMSCC_3703	Coccidioides immitis	RMSCC 3703	31893	33621	LTR/Gypsy
sup_1_147_of_Coccidioides_immitis_RMSCC_3703	Coccidioides immitis	RMSCC 3703	1081	2455	LTR/Gypsy
sup_1_147_of_Coccidioides_immitis_RMSCC_3703	Coccidioides immitis	RMSCC 3703	5915	6418	LTR/Gypsy
sup_1_147_of_Coccidioides_immitis_RMSCC_3703	Coccidioides immitis	RMSCC 3703	6414	9859	LTR/Gypsy
sup_1_147_of_Coccidioides_immitis_RMSCC_3703	Coccidioides immitis	RMSCC 3703	18151	18881	LTR/Gypsy
sup_1_147_of_Coccidioides_immitis_RMSCC_3703	Coccidioides immitis	RMSCC 3703	20805	22700	LTR/Gypsy
sup_1_147_of_Coccidioides_immitis_RMSCC_3703	Coccidioides immitis	RMSCC 3703	30867	33225	LTR/Gypsy
sup_1_151_of_Coccidioides_immitis_RMSCC_3703	Coccidioides immitis	RMSCC 3703	2397	3521	LTR/Gypsy
sup_1_151_of_Coccidioides_immitis_RMSCC_3703	Coccidioides immitis	RMSCC 3703	7472	9647	LTR/Gypsy
sup_1_152_of_Coccidioides_immitis_RMSCC_3703	Coccidioides immitis	RMSCC 3703	3253	4573	LTR/Copia
sup_1_152_of_Coccidioides_immitis_RMSCC_3703	Coccidioides immitis	RMSCC 3703	6356	8866	LTR/Gypsy
sup_1_152_of_Coccidioides_immitis_RMSCC_3703	Coccidioides immitis	RMSCC 3703	8867	12980	LTR/Gypsy
sup_1_152_of_Coccidioides_immitis_RMSCC_3703	Coccidioides immitis	RMSCC 3703	12981	19006	LTR/Gypsy
sup_1_152_of_Coccidioides_immitis_RMSCC_3703	Coccidioides immitis	RMSCC 3703	19678	20420	LTR/Gypsy
sup_1_156_of_Coccidioides_immitis_RMSCC_3703	Coccidioides immitis	RMSCC 3703	15122	16911	LTR/Gypsy
sup_1_156_of_Coccidioides_immitis_RMSCC_3703	Coccidioides immitis	RMSCC 3703	24421	25282	LTR/Gypsy
sup_1_157_of_Coccidioides_immitis_RMSCC_3703	Coccidioides immitis	RMSCC 3703	14908	20798	LTR/Gypsy
sup_1_157_of_Coccidioides_immitis_RMSCC_3703	Coccidioides immitis	RMSCC 3703	23381	24812	LTR/Gypsy
sup_1_158_of_Coccidioides_immitis_RMSCC_3703	Coccidioides immitis	RMSCC 3703	2901	4834	LTR/Gypsy
sup_1_158_of_Coccidioides_immitis_RMSCC_3703	Coccidioides immitis	RMSCC 3703	13774	15453	LTR/Gypsy
sup_1_158_of_Coccidioides_immitis_RMSCC_3703	Coccidioides immitis	RMSCC 3703	23903	26258	LTR/Gypsy
sup_1_158_of_Coccidioides_immitis_RMSCC_3703	Coccidioides immitis	RMSCC 3703	26239	26513	LTR/Gypsy
sup_1_159_of_Coccidioides_immitis_RMSCC_3703	Coccidioides immitis	RMSCC 3703	655	1330	LTR/Gypsy
sup_1_159_of_Coccidioides_immitis_RMSCC_3703	Coccidioides immitis	RMSCC 3703	13396	14557	LTR/Gypsy
sup_1_159_of_Coccidioides_immitis_RMSCC_3703	Coccidioides immitis	RMSCC 3703	22533	23586	LTR/Gypsy
sup_1_159_of_Coccidioides_immitis_RMSCC_3703	Coccidioides immitis	RMSCC 3703	28520	30270	LTR/Gypsy
sup_1_16_of_Coccidioides_immitis_RMSCC_3703	Coccidioides immitis	RMSCC 3703	309049	310203	LTR/Copia
sup_1_161_of_Coccidioides_immitis_RMSCC_3703	Coccidioides immitis	RMSCC 3703	1	847	LTR/Copia
sup_1_161_of_Coccidioides_immitis_RMSCC_3703	Coccidioides immitis	RMSCC 3703	14185	14778	LTR/Gypsy
sup_1_161_of_Coccidioides_immitis_RMSCC_3703	Coccidioides immitis	RMSCC 3703	16361	18897	LTR/Gypsy
sup_1_161_of_Coccidioides_immitis_RMSCC_3703	Coccidioides immitis	RMSCC 3703	25642	27640	LTR/Gypsy
sup_1_161_of_Coccidioides_immitis_RMSCC_3703	Coccidioides immitis	RMSCC 3703	27741	30309	LTR/Gypsy
sup_1_161_of_Coccidioides_immitis_RMSCC_3703	Coccidioides immitis	RMSCC 3703	32975	33778	LTR/Gypsy
sup_1_163_of_Coccidioides_immitis_RMSCC_3703	Coccidioides immitis	RMSCC 3703	1413	3894	LTR/Gypsy
sup_1_163_of_Coccidioides_immitis_RMSCC_3703	Coccidioides immitis	RMSCC 3703	6469	9311	LTR/Gypsy
sup_1_163_of_Coccidioides_immitis_RMSCC_3703	Coccidioides immitis	RMSCC 3703	9312	13078	LTR/Gypsy
sup_1_164_of_Coccidioides_immitis_RMSCC_3703	Coccidioides immitis	RMSCC 3703	14182	18460	LTR/Gypsy
sup_1_164_of_Coccidioides_immitis_RMSCC_3703	Coccidioides immitis	RMSCC 3703	20605	21122	LTR/Copia
sup_1_165_of_Coccidioides_immitis_RMSCC_3703	Coccidioides immitis	RMSCC 3703	3	2511	LTR/Gypsy
sup_1_165_of_Coccidioides_immitis_RMSCC_3703	Coccidioides immitis	RMSCC 3703	7119	12426	LTR
sup_1_165_of_Coccidioides_immitis_RMSCC_3703	Coccidioides immitis	RMSCC 3703	15047	20517	LTR/Copia
sup_1_167_of_Coccidioides_immitis_RMSCC_3703	Coccidioides immitis	RMSCC 3703	1820	4889	LTR/Gypsy
sup_1_167_of_Coccidioides_immitis_RMSCC_3703	Coccidioides immitis	RMSCC 3703	15606	17206	LTR/Gypsy
sup_1_170_of_Coccidioides_immitis_RMSCC_3703	Coccidioides immitis	RMSCC 3703	5	1464	LTR/Gypsy
sup_1_170_of_Coccidioides_immitis_RMSCC_3703	Coccidioides immitis	RMSCC 3703	7061	7882	LTR/Gypsy
sup_1_170_of_Coccidioides_immitis_RMSCC_3703	Coccidioides immitis	RMSCC 3703	22689	25414	LTR/Gypsy
sup_1_170_of_Coccidioides_immitis_RMSCC_3703	Coccidioides immitis	RMSCC 3703	26905	28791	LTR/Gypsy
sup_1_171_of_Coccidioides_immitis_RMSCC_3703	Coccidioides immitis	RMSCC 3703	2779	6745	LTR/Gypsy
sup_1_171_of_Coccidioides_immitis_RMSCC_3703	Coccidioides immitis	RMSCC 3703	7666	9586	LTR/Gypsy
sup_1_172_of_Coccidioides_immitis_RMSCC_3703	Coccidioides immitis	RMSCC 3703	26	14439	LTR
sup_1_172_of_Coccidioides_immitis_RMSCC_3703	Coccidioides immitis	RMSCC 3703	16438	18582	LTR/Gypsy
sup_1_173_of_Coccidioides_immitis_RMSCC_3703	Coccidioides immitis	RMSCC 3703	2	1644	LTR/Gypsy
sup_1_173_of_Coccidioides_immitis_RMSCC_3703	Coccidioides immitis	RMSCC 3703	3280	5039	LTR/Gypsy
sup_1_173_of_Coccidioides_immitis_RMSCC_3703	Coccidioides immitis	RMSCC 3703	6388	7176	LTR/Gypsy
sup_1_173_of_Coccidioides_immitis_RMSCC_3703	Coccidioides immitis	RMSCC 3703	7277	9530	LTR/Gypsy
sup_1_174_of_Coccidioides_immitis_RMSCC_3703	Coccidioides immitis	RMSCC 3703	17564	19884	LTR/Copia
sup_1_175_of_Coccidioides_immitis_RMSCC_3703	Coccidioides immitis	RMSCC 3703	1	5705	LTR/Gypsy
sup_1_175_of_Coccidioides_immitis_RMSCC_3703	Coccidioides immitis	RMSCC 3703	5702	13444	LTR
sup_1_176_of_Coccidioides_immitis_RMSCC_3703	Coccidioides immitis	RMSCC 3703	4	2714	LTR/Gypsy
sup_1_177_of_Coccidioides_immitis_RMSCC_3703	Coccidioides immitis	RMSCC 3703	8135	10847	LTR/Gypsy
sup_1_177_of_Coccidioides_immitis_RMSCC_3703	Coccidioides immitis	RMSCC 3703	17946	19323	LTR/Gypsy
sup_1_178_of_Coccidioides_immitis_RMSCC_3703	Coccidioides immitis	RMSCC 3703	14720	16444	LTR/Gypsy
sup_1_179_of_Coccidioides_immitis_RMSCC_3703	Coccidioides immitis	RMSCC 3703	11727	17738	LTR/Gypsy
sup_1_18_of_Coccidioides_immitis_RMSCC_3703	Coccidioides immitis	RMSCC 3703	140090	142102	LTR/Copia
sup_1_18_of_Coccidioides_immitis_RMSCC_3703	Coccidioides immitis	RMSCC 3703	303050	304097	LTR/Copia
sup_1_180_of_Coccidioides_immitis_RMSCC_3703	Coccidioides immitis	RMSCC 3703	1	934	LTR/Gypsy
sup_1_180_of_Coccidioides_immitis_RMSCC_3703	Coccidioides immitis	RMSCC 3703	3356	6933	LTR/Gypsy
sup_1_182_of_Coccidioides_immitis_RMSCC_3703	Coccidioides immitis	RMSCC 3703	4828	5734	LTR/Gypsy
sup_1_182_of_Coccidioides_immitis_RMSCC_3703	Coccidioides immitis	RMSCC 3703	16368	17798	LTR/Gypsy
sup_1_184_of_Coccidioides_immitis_RMSCC_3703	Coccidioides immitis	RMSCC 3703	8555	9400	LTR/Gypsy
sup_1_186_of_Coccidioides_immitis_RMSCC_3703	Coccidioides immitis	RMSCC 3703	3692	5921	LTR/Gypsy
sup_1_186_of_Coccidioides_immitis_RMSCC_3703	Coccidioides immitis	RMSCC 3703	7111	8653	LTR/Gypsy
sup_1_186_of_Coccidioides_immitis_RMSCC_3703	Coccidioides immitis	RMSCC 3703	9860	10575	LTR/Gypsy
sup_1_186_of_Coccidioides_immitis_RMSCC_3703	Coccidioides immitis	RMSCC 3703	12157	13133	LTR/Gypsy
sup_1_186_of_Coccidioides_immitis_RMSCC_3703	Coccidioides immitis	RMSCC 3703	15824	16608	LTR/Gypsy
sup_1_187_of_Coccidioides_immitis_RMSCC_3703	Coccidioides immitis	RMSCC 3703	2	2247	LTR/Gypsy
sup_1_188_of_Coccidioides_immitis_RMSCC_3703	Coccidioides immitis	RMSCC 3703	3084	4711	LTR/Gypsy
sup_1_19_of_Coccidioides_immitis_RMSCC_3703	Coccidioides immitis	RMSCC 3703	6839	9392	LTR/Gypsy
sup_1_19_of_Coccidioides_immitis_RMSCC_3703	Coccidioides immitis	RMSCC 3703	10482	13932	LTR/Gypsy
sup_1_19_of_Coccidioides_immitis_RMSCC_3703	Coccidioides immitis	RMSCC 3703	24760	29401	LTR/Gypsy
sup_1_19_of_Coccidioides_immitis_RMSCC_3703	Coccidioides immitis	RMSCC 3703	187045	189607	LTR/Copia
sup_1_190_of_Coccidioides_immitis_RMSCC_3703	Coccidioides immitis	RMSCC 3703	5616	6051	LTR/Copia
sup_1_190_of_Coccidioides_immitis_RMSCC_3703	Coccidioides immitis	RMSCC 3703	6079	6500	LTR/Copia
sup_1_190_of_Coccidioides_immitis_RMSCC_3703	Coccidioides immitis	RMSCC 3703	17788	18796	LTR/Gypsy
sup_1_192_of_Coccidioides_immitis_RMSCC_3703	Coccidioides immitis	RMSCC 3703	11529	12768	LTR/Gypsy
sup_1_192_of_Coccidioides_immitis_RMSCC_3703	Coccidioides immitis	RMSCC 3703	15451	16399	LTR/Copia
sup_1_193_of_Coccidioides_immitis_RMSCC_3703	Coccidioides immitis	RMSCC 3703	2894	5109	LTR/Copia
sup_1_195_of_Coccidioides_immitis_RMSCC_3703	Coccidioides immitis	RMSCC 3703	7335	8841	LTR/Gypsy
sup_1_196_of_Coccidioides_immitis_RMSCC_3703	Coccidioides immitis	RMSCC 3703	2144	4941	LTR/Gypsy
sup_1_196_of_Coccidioides_immitis_RMSCC_3703	Coccidioides immitis	RMSCC 3703	5971	8112	LTR/Gypsy
sup_1_196_of_Coccidioides_immitis_RMSCC_3703	Coccidioides immitis	RMSCC 3703	10247	11784	LTR/Gypsy
sup_1_199_of_Coccidioides_immitis_RMSCC_3703	Coccidioides immitis	RMSCC 3703	9416	13068	LTR/Gypsy
sup_1_2_of_Coccidioides_immitis_RMSCC_3703	Coccidioides immitis	RMSCC 3703	265492	270480	LTR
sup_1_20_of_Coccidioides_immitis_RMSCC_3703	Coccidioides immitis	RMSCC 3703	46040	46271	LTR/Gypsy
sup_1_20_of_Coccidioides_immitis_RMSCC_3703	Coccidioides immitis	RMSCC 3703	61521	79889	LTR
sup_1_20_of_Coccidioides_immitis_RMSCC_3703	Coccidioides immitis	RMSCC 3703	79169	81312	LTR/Gypsy
sup_1_20_of_Coccidioides_immitis_RMSCC_3703	Coccidioides immitis	RMSCC 3703	281528	283927	LTR/Gypsy
sup_1_20_of_Coccidioides_immitis_RMSCC_3703	Coccidioides immitis	RMSCC 3703	288171	289530	LTR/Gypsy
sup_1_20_of_Coccidioides_immitis_RMSCC_3703	Coccidioides immitis	RMSCC 3703	295443	298703	LTR/Gypsy
sup_1_20_of_Coccidioides_immitis_RMSCC_3703	Coccidioides immitis	RMSCC 3703	301613	301895	LTR/Gypsy
sup_1_20_of_Coccidioides_immitis_RMSCC_3703	Coccidioides immitis	RMSCC 3703	303309	304331	LTR/Gypsy
sup_1_200_of_Coccidioides_immitis_RMSCC_3703	Coccidioides immitis	RMSCC 3703	1	900	LTR/Gypsy
sup_1_200_of_Coccidioides_immitis_RMSCC_3703	Coccidioides immitis	RMSCC 3703	3672	7283	LTR/Gypsy
sup_1_201_of_Coccidioides_immitis_RMSCC_3703	Coccidioides immitis	RMSCC 3703	2	1459	LTR/Gypsy
sup_1_201_of_Coccidioides_immitis_RMSCC_3703	Coccidioides immitis	RMSCC 3703	10562	11823	LTR/Gypsy
sup_1_201_of_Coccidioides_immitis_RMSCC_3703	Coccidioides immitis	RMSCC 3703	13805	15874	LTR/Gypsy
sup_1_202_of_Coccidioides_immitis_RMSCC_3703	Coccidioides immitis	RMSCC 3703	3851	4236	LTR/Gypsy
sup_1_202_of_Coccidioides_immitis_RMSCC_3703	Coccidioides immitis	RMSCC 3703	6808	11325	LTR/Gypsy
sup_1_203_of_Coccidioides_immitis_RMSCC_3703	Coccidioides immitis	RMSCC 3703	4943	6728	LTR/Gypsy
sup_1_203_of_Coccidioides_immitis_RMSCC_3703	Coccidioides immitis	RMSCC 3703	10729	12469	LTR/Gypsy
sup_1_206_of_Coccidioides_immitis_RMSCC_3703	Coccidioides immitis	RMSCC 3703	1	910	LTR/Gypsy
sup_1_206_of_Coccidioides_immitis_RMSCC_3703	Coccidioides immitis	RMSCC 3703	5673	8642	LTR/Gypsy
sup_1_207_of_Coccidioides_immitis_RMSCC_3703	Coccidioides immitis	RMSCC 3703	2	1942	LTR/Gypsy
sup_1_207_of_Coccidioides_immitis_RMSCC_3703	Coccidioides immitis	RMSCC 3703	5689	8656	LTR/Copia
sup_1_209_of_Coccidioides_immitis_RMSCC_3703	Coccidioides immitis	RMSCC 3703	10552	12231	LTR/Gypsy
sup_1_21_of_Coccidioides_immitis_RMSCC_3703	Coccidioides immitis	RMSCC 3703	251717	254883	LTR/Gypsy
sup_1_21_of_Coccidioides_immitis_RMSCC_3703	Coccidioides immitis	RMSCC 3703	254984	257476	LTR/Gypsy
sup_1_21_of_Coccidioides_immitis_RMSCC_3703	Coccidioides immitis	RMSCC 3703	257583	259769	LTR/Gypsy
sup_1_21_of_Coccidioides_immitis_RMSCC_3703	Coccidioides immitis	RMSCC 3703	262888	266277	LTR/Gypsy
sup_1_21_of_Coccidioides_immitis_RMSCC_3703	Coccidioides immitis	RMSCC 3703	266381	271488	LTR/Gypsy
sup_1_21_of_Coccidioides_immitis_RMSCC_3703	Coccidioides immitis	RMSCC 3703	277154	280238	LTR/Gypsy
sup_1_21_of_Coccidioides_immitis_RMSCC_3703	Coccidioides immitis	RMSCC 3703	292340	297090	LTR/Gypsy
sup_1_21_of_Coccidioides_immitis_RMSCC_3703	Coccidioides immitis	RMSCC 3703	299176	301798	LTR/Gypsy
sup_1_21_of_Coccidioides_immitis_RMSCC_3703	Coccidioides immitis	RMSCC 3703	304381	304653	LTR/Gypsy
sup_1_21_of_Coccidioides_immitis_RMSCC_3703	Coccidioides immitis	RMSCC 3703	305967	306344	LTR/Gypsy
sup_1_210_of_Coccidioides_immitis_RMSCC_3703	Coccidioides immitis	RMSCC 3703	5992	9241	LTR/Gypsy
sup_1_210_of_Coccidioides_immitis_RMSCC_3703	Coccidioides immitis	RMSCC 3703	10090	11498	LTR/Gypsy
sup_1_211_of_Coccidioides_immitis_RMSCC_3703	Coccidioides immitis	RMSCC 3703	6583	8885	LTR/Gypsy
sup_1_212_of_Coccidioides_immitis_RMSCC_3703	Coccidioides immitis	RMSCC 3703	279	7350	LTR/Gypsy
sup_1_216_of_Coccidioides_immitis_RMSCC_3703	Coccidioides immitis	RMSCC 3703	6032	7784	LTR/Gypsy
sup_1_217_of_Coccidioides_immitis_RMSCC_3703	Coccidioides immitis	RMSCC 3703	1	1137	LTR/Gypsy
sup_1_217_of_Coccidioides_immitis_RMSCC_3703	Coccidioides immitis	RMSCC 3703	3061	5916	LTR/Gypsy
sup_1_217_of_Coccidioides_immitis_RMSCC_3703	Coccidioides immitis	RMSCC 3703	7403	12555	LTR
sup_1_220_of_Coccidioides_immitis_RMSCC_3703	Coccidioides immitis	RMSCC 3703	3106	9546	LTR
sup_1_224_of_Coccidioides_immitis_RMSCC_3703	Coccidioides immitis	RMSCC 3703	7470	9225	LTR/Gypsy
sup_1_225_of_Coccidioides_immitis_RMSCC_3703	Coccidioides immitis	RMSCC 3703	1	1652	LTR/Gypsy
sup_1_225_of_Coccidioides_immitis_RMSCC_3703	Coccidioides immitis	RMSCC 3703	2714	5407	LTR/Gypsy
sup_1_228_of_Coccidioides_immitis_RMSCC_3703	Coccidioides immitis	RMSCC 3703	1836	4996	LTR/Copia
sup_1_230_of_Coccidioides_immitis_RMSCC_3703	Coccidioides immitis	RMSCC 3703	3251	4490	LTR/Gypsy
sup_1_230_of_Coccidioides_immitis_RMSCC_3703	Coccidioides immitis	RMSCC 3703	13909	14583	LTR/Gypsy
sup_1_231_of_Coccidioides_immitis_RMSCC_3703	Coccidioides immitis	RMSCC 3703	3633	5132	LTR/Gypsy
sup_1_231_of_Coccidioides_immitis_RMSCC_3703	Coccidioides immitis	RMSCC 3703	5413	8200	LTR/Gypsy
sup_1_232_of_Coccidioides_immitis_RMSCC_3703	Coccidioides immitis	RMSCC 3703	3882	6114	LTR/Gypsy
sup_1_233_of_Coccidioides_immitis_RMSCC_3703	Coccidioides immitis	RMSCC 3703	2674	4156	LTR/Gypsy
sup_1_237_of_Coccidioides_immitis_RMSCC_3703	Coccidioides immitis	RMSCC 3703	1877	4414	LTR/Gypsy
sup_1_237_of_Coccidioides_immitis_RMSCC_3703	Coccidioides immitis	RMSCC 3703	5061	6682	LTR/Gypsy
sup_1_240_of_Coccidioides_immitis_RMSCC_3703	Coccidioides immitis	RMSCC 3703	1121	2393	LTR/Gypsy
sup_1_242_of_Coccidioides_immitis_RMSCC_3703	Coccidioides immitis	RMSCC 3703	1	489	LTR/Gypsy
sup_1_242_of_Coccidioides_immitis_RMSCC_3703	Coccidioides immitis	RMSCC 3703	6718	8661	LTR/Gypsy
sup_1_247_of_Coccidioides_immitis_RMSCC_3703	Coccidioides immitis	RMSCC 3703	1	2182	LTR/Gypsy
sup_1_248_of_Coccidioides_immitis_RMSCC_3703	Coccidioides immitis	RMSCC 3703	11019	11710	LTR/Gypsy
sup_1_25_of_Coccidioides_immitis_RMSCC_3703	Coccidioides immitis	RMSCC 3703	210541	213942	LTR/Copia
sup_1_250_of_Coccidioides_immitis_RMSCC_3703	Coccidioides immitis	RMSCC 3703	7348	10292	LTR/Gypsy
sup_1_251_of_Coccidioides_immitis_RMSCC_3703	Coccidioides immitis	RMSCC 3703	1	3238	LTR/Gypsy
sup_1_253_of_Coccidioides_immitis_RMSCC_3703	Coccidioides immitis	RMSCC 3703	1	1183	LTR/Gypsy
sup_1_257_of_Coccidioides_immitis_RMSCC_3703	Coccidioides immitis	RMSCC 3703	75	3139	LTR/Gypsy
sup_1_257_of_Coccidioides_immitis_RMSCC_3703	Coccidioides immitis	RMSCC 3703	3141	4156	LTR/Copia
sup_1_258_of_Coccidioides_immitis_RMSCC_3703	Coccidioides immitis	RMSCC 3703	161	3988	LTR/Gypsy
sup_1_265_of_Coccidioides_immitis_RMSCC_3703	Coccidioides immitis	RMSCC 3703	2	804	LTR/Gypsy
sup_1_265_of_Coccidioides_immitis_RMSCC_3703	Coccidioides immitis	RMSCC 3703	1412	3005	LTR/Gypsy
sup_1_268_of_Coccidioides_immitis_RMSCC_3703	Coccidioides immitis	RMSCC 3703	1431	2256	LTR/Gypsy
sup_1_270_of_Coccidioides_immitis_RMSCC_3703	Coccidioides immitis	RMSCC 3703	2	1465	LTR/Gypsy
sup_1_270_of_Coccidioides_immitis_RMSCC_3703	Coccidioides immitis	RMSCC 3703	3475	4124	LTR/Gypsy
sup_1_273_of_Coccidioides_immitis_RMSCC_3703	Coccidioides immitis	RMSCC 3703	3041	4014	LTR/Gypsy
sup_1_274_of_Coccidioides_immitis_RMSCC_3703	Coccidioides immitis	RMSCC 3703	1	1208	LTR/Gypsy
sup_1_28_of_Coccidioides_immitis_RMSCC_3703	Coccidioides immitis	RMSCC 3703	5	3254	LTR/Gypsy
sup_1_28_of_Coccidioides_immitis_RMSCC_3703	Coccidioides immitis	RMSCC 3703	24354	25940	LTR/Gypsy
sup_1_28_of_Coccidioides_immitis_RMSCC_3703	Coccidioides immitis	RMSCC 3703	28873	30840	LTR/Gypsy
sup_1_28_of_Coccidioides_immitis_RMSCC_3703	Coccidioides immitis	RMSCC 3703	44150	47378	LTR/Gypsy
sup_1_280_of_Coccidioides_immitis_RMSCC_3703	Coccidioides immitis	RMSCC 3703	3427	4762	LTR/Gypsy
sup_1_283_of_Coccidioides_immitis_RMSCC_3703	Coccidioides immitis	RMSCC 3703	7434	8259	LTR/Gypsy
sup_1_29_of_Coccidioides_immitis_RMSCC_3703	Coccidioides immitis	RMSCC 3703	225473	229725	LTR/Copia
sup_1_31_of_Coccidioides_immitis_RMSCC_3703	Coccidioides immitis	RMSCC 3703	139357	144612	LTR
sup_1_31_of_Coccidioides_immitis_RMSCC_3703	Coccidioides immitis	RMSCC 3703	210999	213289	LTR/Gypsy
sup_1_31_of_Coccidioides_immitis_RMSCC_3703	Coccidioides immitis	RMSCC 3703	214346	216033	LTR/Gypsy
sup_1_31_of_Coccidioides_immitis_RMSCC_3703	Coccidioides immitis	RMSCC 3703	216263	218319	LTR/Gypsy
sup_1_31_of_Coccidioides_immitis_RMSCC_3703	Coccidioides immitis	RMSCC 3703	220503	222235	LTR/Gypsy
sup_1_35_of_Coccidioides_immitis_RMSCC_3703	Coccidioides immitis	RMSCC 3703	348	885	LTR/Gypsy
sup_1_35_of_Coccidioides_immitis_RMSCC_3703	Coccidioides immitis	RMSCC 3703	6714	7006	LTR/Gypsy
sup_1_35_of_Coccidioides_immitis_RMSCC_3703	Coccidioides immitis	RMSCC 3703	16303	17021	LTR/Copia
sup_1_35_of_Coccidioides_immitis_RMSCC_3703	Coccidioides immitis	RMSCC 3703	17272	17521	LTR/Copia
sup_1_35_of_Coccidioides_immitis_RMSCC_3703	Coccidioides immitis	RMSCC 3703	71653	73975	LTR/Gypsy
sup_1_35_of_Coccidioides_immitis_RMSCC_3703	Coccidioides immitis	RMSCC 3703	77945	78614	LTR/Gypsy
sup_1_35_of_Coccidioides_immitis_RMSCC_3703	Coccidioides immitis	RMSCC 3703	79320	81846	LTR/Gypsy
sup_1_35_of_Coccidioides_immitis_RMSCC_3703	Coccidioides immitis	RMSCC 3703	85228	88674	LTR/Gypsy
sup_1_38_of_Coccidioides_immitis_RMSCC_3703	Coccidioides immitis	RMSCC 3703	180628	183563	LTR/Gypsy
sup_1_38_of_Coccidioides_immitis_RMSCC_3703	Coccidioides immitis	RMSCC 3703	191893	192990	LTR/Gypsy
sup_1_4_of_Coccidioides_immitis_RMSCC_3703	Coccidioides immitis	RMSCC 3703	1	2609	LTR/Gypsy
sup_1_41_of_Coccidioides_immitis_RMSCC_3703	Coccidioides immitis	RMSCC 3703	1	2000	LTR/Copia
sup_1_41_of_Coccidioides_immitis_RMSCC_3703	Coccidioides immitis	RMSCC 3703	88804	94119	LTR
sup_1_42_of_Coccidioides_immitis_RMSCC_3703	Coccidioides immitis	RMSCC 3703	164433	167036	LTR/Copia
sup_1_42_of_Coccidioides_immitis_RMSCC_3703	Coccidioides immitis	RMSCC 3703	167030	176371	LTR/Gypsy
sup_1_44_of_Coccidioides_immitis_RMSCC_3703	Coccidioides immitis	RMSCC 3703	1	2824	LTR/Gypsy
sup_1_45_of_Coccidioides_immitis_RMSCC_3703	Coccidioides immitis	RMSCC 3703	8481	9856	LTR/Gypsy
sup_1_45_of_Coccidioides_immitis_RMSCC_3703	Coccidioides immitis	RMSCC 3703	11211	12162	LTR/Gypsy
sup_1_45_of_Coccidioides_immitis_RMSCC_3703	Coccidioides immitis	RMSCC 3703	12168	13003	LTR/Gypsy
sup_1_45_of_Coccidioides_immitis_RMSCC_3703	Coccidioides immitis	RMSCC 3703	15652	18144	LTR/Gypsy
sup_1_45_of_Coccidioides_immitis_RMSCC_3703	Coccidioides immitis	RMSCC 3703	18246	22677	LTR/Gypsy
sup_1_45_of_Coccidioides_immitis_RMSCC_3703	Coccidioides immitis	RMSCC 3703	36228	38262	LTR/Gypsy
sup_1_45_of_Coccidioides_immitis_RMSCC_3703	Coccidioides immitis	RMSCC 3703	38366	41979	LTR/Gypsy
sup_1_45_of_Coccidioides_immitis_RMSCC_3703	Coccidioides immitis	RMSCC 3703	55582	56887	LTR/Gypsy
sup_1_45_of_Coccidioides_immitis_RMSCC_3703	Coccidioides immitis	RMSCC 3703	78994	82867	LTR/Copia
sup_1_45_of_Coccidioides_immitis_RMSCC_3703	Coccidioides immitis	RMSCC 3703	83311	84317	LTR/Copia
sup_1_45_of_Coccidioides_immitis_RMSCC_3703	Coccidioides immitis	RMSCC 3703	99536	100312	LTR/Gypsy
sup_1_45_of_Coccidioides_immitis_RMSCC_3703	Coccidioides immitis	RMSCC 3703	107651	111584	LTR/Gypsy
sup_1_46_of_Coccidioides_immitis_RMSCC_3703	Coccidioides immitis	RMSCC 3703	163153	164000	LTR/Gypsy
sup_1_46_of_Coccidioides_immitis_RMSCC_3703	Coccidioides immitis	RMSCC 3703	168171	169800	LTR/Gypsy
sup_1_46_of_Coccidioides_immitis_RMSCC_3703	Coccidioides immitis	RMSCC 3703	170186	175181	LTR/Gypsy
sup_1_48_of_Coccidioides_immitis_RMSCC_3703	Coccidioides immitis	RMSCC 3703	3686	9062	LTR
sup_1_48_of_Coccidioides_immitis_RMSCC_3703	Coccidioides immitis	RMSCC 3703	30884	31111	LTR/Gypsy
sup_1_49_of_Coccidioides_immitis_RMSCC_3703	Coccidioides immitis	RMSCC 3703	175845	176992	LTR/Gypsy
sup_1_5_of_Coccidioides_immitis_RMSCC_3703	Coccidioides immitis	RMSCC 3703	650358	652062	LTR/Gypsy
sup_1_52_of_Coccidioides_immitis_RMSCC_3703	Coccidioides immitis	RMSCC 3703	11285	16517	LTR
sup_1_56_of_Coccidioides_immitis_RMSCC_3703	Coccidioides immitis	RMSCC 3703	3175	4739	LTR/Gypsy
sup_1_56_of_Coccidioides_immitis_RMSCC_3703	Coccidioides immitis	RMSCC 3703	11917	15792	LTR/Gypsy
sup_1_56_of_Coccidioides_immitis_RMSCC_3703	Coccidioides immitis	RMSCC 3703	18399	19317	LTR/Gypsy
sup_1_56_of_Coccidioides_immitis_RMSCC_3703	Coccidioides immitis	RMSCC 3703	20229	23675	LTR/Gypsy
sup_1_56_of_Coccidioides_immitis_RMSCC_3703	Coccidioides immitis	RMSCC 3703	23779	27032	LTR/Gypsy
sup_1_56_of_Coccidioides_immitis_RMSCC_3703	Coccidioides immitis	RMSCC 3703	33507	34514	LTR/Gypsy
sup_1_56_of_Coccidioides_immitis_RMSCC_3703	Coccidioides immitis	RMSCC 3703	36720	37796	LTR/Gypsy
sup_1_57_of_Coccidioides_immitis_RMSCC_3703	Coccidioides immitis	RMSCC 3703	14257	15957	LTR/Copia
sup_1_57_of_Coccidioides_immitis_RMSCC_3703	Coccidioides immitis	RMSCC 3703	17574	20393	LTR/Copia
sup_1_57_of_Coccidioides_immitis_RMSCC_3703	Coccidioides immitis	RMSCC 3703	20394	26380	LTR/Gypsy
sup_1_57_of_Coccidioides_immitis_RMSCC_3703	Coccidioides immitis	RMSCC 3703	71986	72086	LTR/Copia
sup_1_58_of_Coccidioides_immitis_RMSCC_3703	Coccidioides immitis	RMSCC 3703	142502	143315	LTR/Gypsy
sup_1_58_of_Coccidioides_immitis_RMSCC_3703	Coccidioides immitis	RMSCC 3703	145050	146281	LTR/Gypsy
sup_1_6_of_Coccidioides_immitis_RMSCC_3703	Coccidioides immitis	RMSCC 3703	385241	385938	LTR/Copia
sup_1_6_of_Coccidioides_immitis_RMSCC_3703	Coccidioides immitis	RMSCC 3703	387499	395462	LTR/Gypsy
sup_1_6_of_Coccidioides_immitis_RMSCC_3703	Coccidioides immitis	RMSCC 3703	541032	545557	LTR
sup_1_6_of_Coccidioides_immitis_RMSCC_3703	Coccidioides immitis	RMSCC 3703	630588	631640	LTR/Copia
sup_1_60_of_Coccidioides_immitis_RMSCC_3703	Coccidioides immitis	RMSCC 3703	126871	127280	LTR/Copia
sup_1_60_of_Coccidioides_immitis_RMSCC_3703	Coccidioides immitis	RMSCC 3703	133681	134770	LTR/Gypsy
sup_1_60_of_Coccidioides_immitis_RMSCC_3703	Coccidioides immitis	RMSCC 3703	134874	136678	LTR/Gypsy
sup_1_61_of_Coccidioides_immitis_RMSCC_3703	Coccidioides immitis	RMSCC 3703	1	1379	LTR/Gypsy
sup_1_61_of_Coccidioides_immitis_RMSCC_3703	Coccidioides immitis	RMSCC 3703	2377	5151	LTR/Gypsy
sup_1_61_of_Coccidioides_immitis_RMSCC_3703	Coccidioides immitis	RMSCC 3703	18869	24179	LTR/Copia
sup_1_62_of_Coccidioides_immitis_RMSCC_3703	Coccidioides immitis	RMSCC 3703	10598	11198	LTR/Copia
sup_1_62_of_Coccidioides_immitis_RMSCC_3703	Coccidioides immitis	RMSCC 3703	12475	16410	LTR/Copia
sup_1_65_of_Coccidioides_immitis_RMSCC_3703	Coccidioides immitis	RMSCC 3703	124500	127987	LTR/Gypsy
sup_1_65_of_Coccidioides_immitis_RMSCC_3703	Coccidioides immitis	RMSCC 3703	128101	134439	LTR/Gypsy
sup_1_65_of_Coccidioides_immitis_RMSCC_3703	Coccidioides immitis	RMSCC 3703	138463	140501	LTR/Gypsy
sup_1_65_of_Coccidioides_immitis_RMSCC_3703	Coccidioides immitis	RMSCC 3703	143852	144985	LTR/Gypsy
sup_1_7_of_Coccidioides_immitis_RMSCC_3703	Coccidioides immitis	RMSCC 3703	46155	51536	LTR
sup_1_73_of_Coccidioides_immitis_RMSCC_3703	Coccidioides immitis	RMSCC 3703	1	2613	LTR/Copia
sup_1_73_of_Coccidioides_immitis_RMSCC_3703	Coccidioides immitis	RMSCC 3703	11130	12458	LTR/Gypsy
sup_1_73_of_Coccidioides_immitis_RMSCC_3703	Coccidioides immitis	RMSCC 3703	14137	19102	LTR/Gypsy
sup_1_74_of_Coccidioides_immitis_RMSCC_3703	Coccidioides immitis	RMSCC 3703	1	1704	LTR/Gypsy
sup_1_75_of_Coccidioides_immitis_RMSCC_3703	Coccidioides immitis	RMSCC 3703	1	2688	LTR/Copia
sup_1_76_of_Coccidioides_immitis_RMSCC_3703	Coccidioides immitis	RMSCC 3703	26895	28457	LTR/Gypsy
sup_1_77_of_Coccidioides_immitis_RMSCC_3703	Coccidioides immitis	RMSCC 3703	3104	4602	LTR/Gypsy
sup_1_79_of_Coccidioides_immitis_RMSCC_3703	Coccidioides immitis	RMSCC 3703	686	2624	LTR/Gypsy
sup_1_80_of_Coccidioides_immitis_RMSCC_3703	Coccidioides immitis	RMSCC 3703	6	1632	LTR/Gypsy
sup_1_80_of_Coccidioides_immitis_RMSCC_3703	Coccidioides immitis	RMSCC 3703	8940	13305	LTR/Gypsy
sup_1_80_of_Coccidioides_immitis_RMSCC_3703	Coccidioides immitis	RMSCC 3703	32319	34547	LTR/Copia
sup_1_80_of_Coccidioides_immitis_RMSCC_3703	Coccidioides immitis	RMSCC 3703	32320	35358	LTR
sup_1_80_of_Coccidioides_immitis_RMSCC_3703	Coccidioides immitis	RMSCC 3703	61207	62615	LTR/Copia
sup_1_81_of_Coccidioides_immitis_RMSCC_3703	Coccidioides immitis	RMSCC 3703	74155	79767	LTR/Gypsy
sup_1_82_of_Coccidioides_immitis_RMSCC_3703	Coccidioides immitis	RMSCC 3703	4	1929	LTR/Copia
sup_1_82_of_Coccidioides_immitis_RMSCC_3703	Coccidioides immitis	RMSCC 3703	5904	9041	LTR/Copia
sup_1_82_of_Coccidioides_immitis_RMSCC_3703	Coccidioides immitis	RMSCC 3703	100457	104065	LTR/Copia
sup_1_85_of_Coccidioides_immitis_RMSCC_3703	Coccidioides immitis	RMSCC 3703	95751	96553	LTR/Copia
sup_1_86_of_Coccidioides_immitis_RMSCC_3703	Coccidioides immitis	RMSCC 3703	61650	64072	LTR/Gypsy
sup_1_86_of_Coccidioides_immitis_RMSCC_3703	Coccidioides immitis	RMSCC 3703	64173	65780	LTR/Gypsy
sup_1_87_of_Coccidioides_immitis_RMSCC_3703	Coccidioides immitis	RMSCC 3703	57186	62407	LTR
sup_1_88_of_Coccidioides_immitis_RMSCC_3703	Coccidioides immitis	RMSCC 3703	1	1511	LTR/Gypsy
sup_1_88_of_Coccidioides_immitis_RMSCC_3703	Coccidioides immitis	RMSCC 3703	6534	7098	LTR/Gypsy
sup_1_88_of_Coccidioides_immitis_RMSCC_3703	Coccidioides immitis	RMSCC 3703	7100	17685	LTR/Gypsy
sup_1_88_of_Coccidioides_immitis_RMSCC_3703	Coccidioides immitis	RMSCC 3703	20211	20267	LTR/Gypsy
sup_1_88_of_Coccidioides_immitis_RMSCC_3703	Coccidioides immitis	RMSCC 3703	34099	36287	LTR/Gypsy
sup_1_88_of_Coccidioides_immitis_RMSCC_3703	Coccidioides immitis	RMSCC 3703	36285	38586	LTR/Gypsy
sup_1_88_of_Coccidioides_immitis_RMSCC_3703	Coccidioides immitis	RMSCC 3703	89559	90824	LTR/Gypsy
sup_1_90_of_Coccidioides_immitis_RMSCC_3703	Coccidioides immitis	RMSCC 3703	10879	12417	LTR/Gypsy
sup_1_90_of_Coccidioides_immitis_RMSCC_3703	Coccidioides immitis	RMSCC 3703	34884	37599	LTR/Gypsy
sup_1_90_of_Coccidioides_immitis_RMSCC_3703	Coccidioides immitis	RMSCC 3703	38508	41711	LTR/Gypsy
sup_1_92_of_Coccidioides_immitis_RMSCC_3703	Coccidioides immitis	RMSCC 3703	1	601	LTR/Gypsy
sup_1_92_of_Coccidioides_immitis_RMSCC_3703	Coccidioides immitis	RMSCC 3703	702	1564	LTR/Gypsy
sup_1_92_of_Coccidioides_immitis_RMSCC_3703	Coccidioides immitis	RMSCC 3703	5705	6540	LTR/Gypsy
sup_1_92_of_Coccidioides_immitis_RMSCC_3703	Coccidioides immitis	RMSCC 3703	23535	29047	LTR/Gypsy
sup_1_92_of_Coccidioides_immitis_RMSCC_3703	Coccidioides immitis	RMSCC 3703	33920	35421	LTR/Gypsy
sup_1_92_of_Coccidioides_immitis_RMSCC_3703	Coccidioides immitis	RMSCC 3703	35538	35897	LTR/Gypsy
sup_1_92_of_Coccidioides_immitis_RMSCC_3703	Coccidioides immitis	RMSCC 3703	51560	52582	LTR/Copia
sup_1_92_of_Coccidioides_immitis_RMSCC_3703	Coccidioides immitis	RMSCC 3703	52781	58717	LTR/Gypsy
sup_1_92_of_Coccidioides_immitis_RMSCC_3703	Coccidioides immitis	RMSCC 3703	60756	62523	LTR/Copia
sup_1_92_of_Coccidioides_immitis_RMSCC_3703	Coccidioides immitis	RMSCC 3703	69714	70903	LTR/Gypsy
sup_1_92_of_Coccidioides_immitis_RMSCC_3703	Coccidioides immitis	RMSCC 3703	73612	74547	LTR/Gypsy
sup_1_92_of_Coccidioides_immitis_RMSCC_3703	Coccidioides immitis	RMSCC 3703	79314	79755	LTR/Gypsy
sup_1_92_of_Coccidioides_immitis_RMSCC_3703	Coccidioides immitis	RMSCC 3703	82009	83382	LTR/Gypsy
sup_1_94_of_Coccidioides_immitis_RMSCC_3703	Coccidioides immitis	RMSCC 3703	4609	4980	LTR/Copia
sup_1_94_of_Coccidioides_immitis_RMSCC_3703	Coccidioides immitis	RMSCC 3703	5618	7636	LTR/Copia
sup_1_96_of_Coccidioides_immitis_RMSCC_3703	Coccidioides immitis	RMSCC 3703	37131	39641	LTR/Gypsy
sup_1_96_of_Coccidioides_immitis_RMSCC_3703	Coccidioides immitis	RMSCC 3703	45546	46870	LTR/Gypsy
sup_1_96_of_Coccidioides_immitis_RMSCC_3703	Coccidioides immitis	RMSCC 3703	77363	79199	LTR/Copia
sup_1_96_of_Coccidioides_immitis_RMSCC_3703	Coccidioides immitis	RMSCC 3703	79304	80301	LTR/Copia
sup_1_96_of_Coccidioides_immitis_RMSCC_3703	Coccidioides immitis	RMSCC 3703	81608	82186	LTR/Gypsy
sup_1_97_of_Coccidioides_immitis_RMSCC_3703	Coccidioides immitis	RMSCC 3703	1	1673	LTR/Gypsy
sup_1_98_of_Coccidioides_immitis_RMSCC_3703	Coccidioides immitis	RMSCC 3703	12	951	LTR/Gypsy
sup_1_99_of_Coccidioides_immitis_RMSCC_3703	Coccidioides immitis	RMSCC 3703	71214	71880	LTR/Copia
sup_2_1_of_Coccidioides_immitis_RS	Coccidioides immitis	RS	28599	35565	LTR/Gypsy
sup_2_1_of_Coccidioides_immitis_RS	Coccidioides immitis	RS	47453	52656	LTR/Copia
sup_2_1_of_Coccidioides_immitis_RS	Coccidioides immitis	RS	88865	92642	LTR/Gypsy
sup_2_1_of_Coccidioides_immitis_RS	Coccidioides immitis	RS	92644	103277	LTR/Gypsy
sup_2_1_of_Coccidioides_immitis_RS	Coccidioides immitis	RS	110213	119792	LTR/Gypsy
sup_2_1_of_Coccidioides_immitis_RS	Coccidioides immitis	RS	119788	124720	LTR/Gypsy
sup_2_1_of_Coccidioides_immitis_RS	Coccidioides immitis	RS	174245	177934	LTR/Gypsy
sup_2_1_of_Coccidioides_immitis_RS	Coccidioides immitis	RS	177935	181119	LTR/Gypsy
sup_2_1_of_Coccidioides_immitis_RS	Coccidioides immitis	RS	197469	208091	LTR/Gypsy
sup_2_1_of_Coccidioides_immitis_RS	Coccidioides immitis	RS	210685	213667	LTR/Gypsy
sup_2_1_of_Coccidioides_immitis_RS	Coccidioides immitis	RS	213668	220288	LTR/Gypsy
sup_2_1_of_Coccidioides_immitis_RS	Coccidioides immitis	RS	220420	224534	LTR/Gypsy
sup_2_1_of_Coccidioides_immitis_RS	Coccidioides immitis	RS	224535	229510	LTR/Gypsy
sup_2_1_of_Coccidioides_immitis_RS	Coccidioides immitis	RS	229511	232152	LTR/Copia
sup_2_1_of_Coccidioides_immitis_RS	Coccidioides immitis	RS	705970	708332	LTR
sup_2_1_of_Coccidioides_immitis_RS	Coccidioides immitis	RS	1867505	1872799	LTR/Gypsy
sup_2_1_of_Coccidioides_immitis_RS	Coccidioides immitis	RS	1872802	1883484	LTR/Gypsy
sup_2_1_of_Coccidioides_immitis_RS	Coccidioides immitis	RS	2269829	2280464	LTR/Gypsy
sup_2_1_of_Coccidioides_immitis_RS	Coccidioides immitis	RS	2286231	2296857	LTR/Gypsy
sup_2_1_of_Coccidioides_immitis_RS	Coccidioides immitis	RS	2300065	2300541	LTR/Gypsy
sup_2_1_of_Coccidioides_immitis_RS	Coccidioides immitis	RS	2926692	2928766	LTR
sup_2_1_of_Coccidioides_immitis_RS	Coccidioides immitis	RS	3384798	3384843	LTR/Gypsy
sup_2_1_of_Coccidioides_immitis_RS	Coccidioides immitis	RS	3390598	3401178	LTR/Gypsy
sup_2_1_of_Coccidioides_immitis_RS	Coccidioides immitis	RS	3390601	3401178	LTR
sup_2_1_of_Coccidioides_immitis_RS	Coccidioides immitis	RS	3912855	3918130	LTR
sup_2_1_of_Coccidioides_immitis_RS	Coccidioides immitis	RS	5227186	5231150	LTR/Copia
sup_2_1_of_Coccidioides_immitis_RS	Coccidioides immitis	RS	5231148	5238219	LTR/Gypsy
sup_2_1_of_Coccidioides_immitis_RS	Coccidioides immitis	RS	5238220	5239337	LTR/Copia
sup_2_1_of_Coccidioides_immitis_RS	Coccidioides immitis	RS	5265101	5270409	LTR
sup_2_1_of_Coccidioides_immitis_RS	Coccidioides immitis	RS	5306932	5312157	LTR
sup_2_1_of_Coccidioides_immitis_RS	Coccidioides immitis	RS	5483120	5488426	LTR/Copia
sup_2_1_of_Coccidioides_immitis_RS	Coccidioides immitis	RS	5499673	5506738	LTR/Gypsy
sup_2_1_of_Coccidioides_immitis_RS	Coccidioides immitis	RS	5517132	5524665	LTR/Gypsy
sup_2_1_of_Coccidioides_immitis_RS	Coccidioides immitis	RS	5526526	5533755	LTR/Gypsy
sup_2_1_of_Coccidioides_immitis_RS	Coccidioides immitis	RS	5533756	5540818	LTR/Gypsy
sup_2_1_of_Coccidioides_immitis_RS	Coccidioides immitis	RS	5541136	5543431	LTR/Gypsy
sup_2_1_of_Coccidioides_immitis_RS	Coccidioides immitis	RS	5544172	5550496	LTR/Gypsy
sup_2_1_of_Coccidioides_immitis_RS	Coccidioides immitis	RS	5595097	5596213	LTR/Gypsy
sup_2_1_of_Coccidioides_immitis_RS	Coccidioides immitis	RS	5598024	5600464	LTR/Gypsy
sup_2_1_of_Coccidioides_immitis_RS	Coccidioides immitis	RS	5601407	5603873	LTR/Gypsy
sup_2_1_of_Coccidioides_immitis_RS	Coccidioides immitis	RS	5614945	5615465	LTR/Gypsy
sup_2_1_of_Coccidioides_immitis_RS	Coccidioides immitis	RS	5618976	5621777	LTR/Gypsy
sup_2_1_of_Coccidioides_immitis_RS	Coccidioides immitis	RS	5622693	5628920	LTR/Gypsy
sup_2_1_of_Coccidioides_immitis_RS	Coccidioides immitis	RS	5628922	5631140	LTR/Gypsy
sup_2_1_of_Coccidioides_immitis_RS	Coccidioides immitis	RS	5631143	5637371	LTR/Gypsy
sup_2_1_of_Coccidioides_immitis_RS	Coccidioides immitis	RS	5637369	5637917	LTR/Gypsy
sup_2_1_of_Coccidioides_immitis_RS	Coccidioides immitis	RS	5651848	5655871	LTR/Gypsy
sup_2_1_of_Coccidioides_immitis_RS	Coccidioides immitis	RS	5655889	5658035	LTR/Gypsy
sup_2_1_of_Coccidioides_immitis_RS	Coccidioides immitis	RS	5688658	5691371	LTR/Gypsy
sup_2_1_of_Coccidioides_immitis_RS	Coccidioides immitis	RS	5692184	5692602	LTR/Copia
sup_2_1_of_Coccidioides_immitis_RS	Coccidioides immitis	RS	5765414	5770638	LTR/Gypsy
sup_2_1_of_Coccidioides_immitis_RS	Coccidioides immitis	RS	5773222	5780329	LTR/Gypsy
sup_2_1_of_Coccidioides_immitis_RS	Coccidioides immitis	RS	5787260	5792158	LTR/Gypsy
sup_2_1_of_Coccidioides_immitis_RS	Coccidioides immitis	RS	5792159	5797830	LTR/Gypsy
sup_2_1_of_Coccidioides_immitis_RS	Coccidioides immitis	RS	5813885	5818597	LTR/Gypsy
sup_2_1_of_Coccidioides_immitis_RS	Coccidioides immitis	RS	5821106	5821676	LTR/Gypsy
sup_2_1_of_Coccidioides_immitis_RS	Coccidioides immitis	RS	5835811	5841538	LTR/Gypsy
sup_2_1_of_Coccidioides_immitis_RS	Coccidioides immitis	RS	5844559	5851852	LTR/Gypsy
sup_2_1_of_Coccidioides_immitis_RS	Coccidioides immitis	RS	5851868	5854374	LTR/Gypsy
sup_2_1_of_Coccidioides_immitis_RS	Coccidioides immitis	RS	5857047	5861719	LTR/Copia
sup_2_1_of_Coccidioides_immitis_RS	Coccidioides immitis	RS	5861710	5862164	LTR/Copia
sup_2_1_of_Coccidioides_immitis_RS	Coccidioides immitis	RS	5879040	5882477	LTR/Gypsy
sup_2_1_of_Coccidioides_immitis_RS	Coccidioides immitis	RS	5882773	5883840	LTR/Gypsy
sup_2_1_of_Coccidioides_immitis_RS	Coccidioides immitis	RS	5885929	5886952	LTR/Gypsy
sup_2_1_of_Coccidioides_immitis_RS	Coccidioides immitis	RS	5887011	5896064	LTR/Gypsy
sup_2_1_of_Coccidioides_immitis_RS	Coccidioides immitis	RS	5896042	5900084	LTR/Gypsy
sup_2_1_of_Coccidioides_immitis_RS	Coccidioides immitis	RS	5900088	5904294	LTR/Gypsy
sup_2_1_of_Coccidioides_immitis_RS	Coccidioides immitis	RS	6097153	6104229	LTR/Gypsy
sup_2_1_of_Coccidioides_immitis_RS	Coccidioides immitis	RS	6114846	6121929	LTR/Gypsy
sup_2_1_of_Coccidioides_immitis_RS	Coccidioides immitis	RS	6134627	6134858	LTR/Gypsy
sup_2_1_of_Coccidioides_immitis_RS	Coccidioides immitis	RS	6921220	6926829	LTR
sup_2_1_of_Coccidioides_immitis_RS	Coccidioides immitis	RS	6987714	6994792	LTR/Gypsy
sup_2_1_of_Coccidioides_immitis_RS	Coccidioides immitis	RS	6994780	7001748	LTR/Gypsy
sup_2_1_of_Coccidioides_immitis_RS	Coccidioides immitis	RS	7001747	7007966	LTR/Gypsy
sup_2_1_of_Coccidioides_immitis_RS	Coccidioides immitis	RS	7009816	7017221	LTR/Gypsy
sup_2_1_of_Coccidioides_immitis_RS	Coccidioides immitis	RS	7017221	7024289	LTR/Gypsy
sup_2_1_of_Coccidioides_immitis_RS	Coccidioides immitis	RS	7331237	7338213	LTR/Gypsy
sup_2_1_of_Coccidioides_immitis_RS	Coccidioides immitis	RS	7341339	7345667	LTR/Gypsy
sup_2_1_of_Coccidioides_immitis_RS	Coccidioides immitis	RS	7348542	7351584	LTR/Gypsy
sup_2_1_of_Coccidioides_immitis_RS	Coccidioides immitis	RS	7405758	7406007	LTR/Copia
sup_2_1_of_Coccidioides_immitis_RS	Coccidioides immitis	RS	7406258	7406976	LTR/Copia
sup_2_1_of_Coccidioides_immitis_RS	Coccidioides immitis	RS	7416348	7418307	LTR/Gypsy
sup_2_1_of_Coccidioides_immitis_RS	Coccidioides immitis	RS	7422467	7423004	LTR/Gypsy
sup_2_1_of_Coccidioides_immitis_RS	Coccidioides immitis	RS	7428834	7435903	LTR/Gypsy
sup_2_1_of_Coccidioides_immitis_RS	Coccidioides immitis	RS	7435961	7439893	LTR/Gypsy
sup_2_1_of_Coccidioides_immitis_RS	Coccidioides immitis	RS	7440429	7441519	LTR/Gypsy
sup_2_1_of_Coccidioides_immitis_RS	Coccidioides immitis	RS	7443421	7444919	LTR/Copia
sup_2_1_of_Coccidioides_immitis_RS	Coccidioides immitis	RS	7448748	7455549	LTR/Gypsy
sup_2_1_of_Coccidioides_immitis_RS	Coccidioides immitis	RS	7455550	7465940	LTR/Gypsy
sup_2_1_of_Coccidioides_immitis_RS	Coccidioides immitis	RS	7475098	7478279	LTR/Gypsy
sup_2_1_of_Coccidioides_immitis_RS	Coccidioides immitis	RS	7478280	7488812	LTR/Gypsy
sup_2_1_of_Coccidioides_immitis_RS	Coccidioides immitis	RS	7488817	7492892	LTR/Gypsy
sup_2_1_of_Coccidioides_immitis_RS	Coccidioides immitis	RS	7492893	7499857	LTR/Gypsy
sup_2_1_of_Coccidioides_immitis_RS	Coccidioides immitis	RS	7501049	7504830	LTR/Gypsy
sup_2_1_of_Coccidioides_immitis_RS	Coccidioides immitis	RS	7509910	7510456	LTR/Gypsy
sup_2_1_of_Coccidioides_immitis_RS	Coccidioides immitis	RS	7510457	7514965	LTR/Gypsy
sup_2_1_of_Coccidioides_immitis_RS	Coccidioides immitis	RS	7514966	7525547	LTR
sup_2_1_of_Coccidioides_immitis_RS	Coccidioides immitis	RS	7525548	7528103	LTR/Gypsy
sup_2_1_of_Coccidioides_immitis_RS	Coccidioides immitis	RS	7528104	7528914	LTR/Gypsy
sup_2_1_of_Coccidioides_immitis_RS	Coccidioides immitis	RS	7529210	7530118	LTR/Gypsy
sup_2_1_of_Coccidioides_immitis_RS	Coccidioides immitis	RS	7708709	7719286	LTR/Gypsy
sup_2_1_of_Coccidioides_immitis_RS	Coccidioides immitis	RS	7737343	7738762	LTR/Copia
sup_2_1_of_Coccidioides_immitis_RS	Coccidioides immitis	RS	7765267	7768319	LTR
sup_2_1_of_Coccidioides_immitis_RS	Coccidioides immitis	RS	7784242	7791909	LTR/Gypsy
sup_2_1_of_Coccidioides_immitis_RS	Coccidioides immitis	RS	7796364	7804025	LTR/Gypsy
sup_2_1_of_Coccidioides_immitis_RS	Coccidioides immitis	RS	7805411	7812477	LTR/Gypsy
sup_2_1_of_Coccidioides_immitis_RS	Coccidioides immitis	RS	7813100	7813541	LTR/Gypsy
sup_2_1_of_Coccidioides_immitis_RS	Coccidioides immitis	RS	7814174	7824812	LTR/Gypsy
sup_2_1_of_Coccidioides_immitis_RS	Coccidioides immitis	RS	7814188	7824814	LTR
sup_2_1_of_Coccidioides_immitis_RS	Coccidioides immitis	RS	7830868	7832918	LTR/Copia
sup_2_1_of_Coccidioides_immitis_RS	Coccidioides immitis	RS	7832919	7840009	LTR/Gypsy
sup_2_1_of_Coccidioides_immitis_RS	Coccidioides immitis	RS	7840011	7841544	LTR/Copia
sup_2_1_of_Coccidioides_immitis_RS	Coccidioides immitis	RS	7842067	7845272	LTR/Gypsy
sup_2_1_of_Coccidioides_immitis_RS	Coccidioides immitis	RS	7856686	7858660	LTR/Gypsy
sup_2_1_of_Coccidioides_immitis_RS	Coccidioides immitis	RS	7864001	7869511	LTR/Gypsy
sup_2_1_of_Coccidioides_immitis_RS	Coccidioides immitis	RS	7885838	7888426	LTR/Gypsy
sup_2_1_of_Coccidioides_immitis_RS	Coccidioides immitis	RS	7888448	7895963	LTR/Gypsy
sup_2_1_of_Coccidioides_immitis_RS	Coccidioides immitis	RS	7895964	7898987	LTR/Gypsy
sup_2_1_of_Coccidioides_immitis_RS	Coccidioides immitis	RS	7898988	7901041	LTR/Copia
sup_2_1_of_Coccidioides_immitis_RS	Coccidioides immitis	RS	7901045	7908708	LTR/Gypsy
sup_2_1_of_Coccidioides_immitis_RS	Coccidioides immitis	RS	7908822	7914722	LTR/Gypsy
sup_2_1_of_Coccidioides_immitis_RS	Coccidioides immitis	RS	7928357	7945371	LTR
sup_2_1_of_Coccidioides_immitis_RS	Coccidioides immitis	RS	7947915	7951114	LTR/Gypsy
sup_2_1_of_Coccidioides_immitis_RS	Coccidioides immitis	RS	7951115	7961695	LTR/Gypsy
sup_2_1_of_Coccidioides_immitis_RS	Coccidioides immitis	RS	7962362	7963392	LTR/Copia
sup_2_1_of_Coccidioides_immitis_RS	Coccidioides immitis	RS	7979007	7983296	LTR/Copia
sup_2_2_of_Coccidioides_immitis_RS	Coccidioides immitis	RS	57848	64865	LTR/Gypsy
sup_2_2_of_Coccidioides_immitis_RS	Coccidioides immitis	RS	64880	68046	LTR/Gypsy
sup_2_2_of_Coccidioides_immitis_RS	Coccidioides immitis	RS	68823	76365	LTR/Gypsy
sup_2_2_of_Coccidioides_immitis_RS	Coccidioides immitis	RS	76366	83270	LTR/Gypsy
sup_2_2_of_Coccidioides_immitis_RS	Coccidioides immitis	RS	83271	86318	LTR/Gypsy
sup_2_2_of_Coccidioides_immitis_RS	Coccidioides immitis	RS	90828	101415	LTR
sup_2_2_of_Coccidioides_immitis_RS	Coccidioides immitis	RS	90830	101417	LTR/Gypsy
sup_2_2_of_Coccidioides_immitis_RS	Coccidioides immitis	RS	104538	105698	LTR/Gypsy
sup_2_2_of_Coccidioides_immitis_RS	Coccidioides immitis	RS	107111	112313	LTR/Copia
sup_2_2_of_Coccidioides_immitis_RS	Coccidioides immitis	RS	131830	134035	LTR/Gypsy
sup_2_2_of_Coccidioides_immitis_RS	Coccidioides immitis	RS	136283	138531	LTR/Gypsy
sup_2_2_of_Coccidioides_immitis_RS	Coccidioides immitis	RS	138537	149165	LTR
sup_2_2_of_Coccidioides_immitis_RS	Coccidioides immitis	RS	138539	149167	LTR/Gypsy
sup_2_2_of_Coccidioides_immitis_RS	Coccidioides immitis	RS	151748	158821	LTR/Gypsy
sup_2_2_of_Coccidioides_immitis_RS	Coccidioides immitis	RS	2154915	2159461	LTR
sup_2_2_of_Coccidioides_immitis_RS	Coccidioides immitis	RS	2303354	2319164	LTR
sup_2_2_of_Coccidioides_immitis_RS	Coccidioides immitis	RS	3352299	3357653	LTR/Gypsy
sup_2_2_of_Coccidioides_immitis_RS	Coccidioides immitis	RS	3359032	3366568	LTR/Gypsy
sup_2_2_of_Coccidioides_immitis_RS	Coccidioides immitis	RS	3366572	3371164	LTR/Gypsy
sup_2_2_of_Coccidioides_immitis_RS	Coccidioides immitis	RS	3397921	3405000	LTR/Gypsy
sup_2_2_of_Coccidioides_immitis_RS	Coccidioides immitis	RS	3409752	3412780	LTR/Gypsy
sup_2_2_of_Coccidioides_immitis_RS	Coccidioides immitis	RS	3440713	3442792	LTR/Gypsy
sup_2_2_of_Coccidioides_immitis_RS	Coccidioides immitis	RS	3444144	3444989	LTR/Gypsy
sup_2_2_of_Coccidioides_immitis_RS	Coccidioides immitis	RS	3523611	3524620	LTR/Gypsy
sup_2_2_of_Coccidioides_immitis_RS	Coccidioides immitis	RS	3531556	3532984	LTR/Gypsy
sup_2_2_of_Coccidioides_immitis_RS	Coccidioides immitis	RS	3544724	3545908	LTR/Gypsy
sup_2_2_of_Coccidioides_immitis_RS	Coccidioides immitis	RS	3553259	3556608	LTR/Gypsy
sup_2_2_of_Coccidioides_immitis_RS	Coccidioides immitis	RS	3556609	3561818	LTR/Gypsy
sup_2_2_of_Coccidioides_immitis_RS	Coccidioides immitis	RS	3562112	3564468	LTR/Gypsy
sup_2_2_of_Coccidioides_immitis_RS	Coccidioides immitis	RS	3571497	3582134	LTR/Gypsy
sup_2_2_of_Coccidioides_immitis_RS	Coccidioides immitis	RS	3583770	3586256	LTR/Gypsy
sup_2_2_of_Coccidioides_immitis_RS	Coccidioides immitis	RS	3586257	3593322	LTR/Gypsy
sup_2_2_of_Coccidioides_immitis_RS	Coccidioides immitis	RS	3593323	3595789	LTR/Gypsy
sup_2_2_of_Coccidioides_immitis_RS	Coccidioides immitis	RS	3595790	3597312	LTR/Gypsy
sup_2_2_of_Coccidioides_immitis_RS	Coccidioides immitis	RS	3618384	3625359	LTR/Gypsy
sup_2_2_of_Coccidioides_immitis_RS	Coccidioides immitis	RS	3626210	3627753	LTR/Gypsy
sup_2_2_of_Coccidioides_immitis_RS	Coccidioides immitis	RS	3636192	3638161	LTR/Gypsy
sup_2_2_of_Coccidioides_immitis_RS	Coccidioides immitis	RS	3648713	3652201	LTR/Gypsy
sup_2_2_of_Coccidioides_immitis_RS	Coccidioides immitis	RS	4645774	4651052	LTR
sup_2_2_of_Coccidioides_immitis_RS	Coccidioides immitis	RS	5015339	5018969	LTR/Gypsy
sup_2_2_of_Coccidioides_immitis_RS	Coccidioides immitis	RS	5036255	5046847	LTR
sup_2_2_of_Coccidioides_immitis_RS	Coccidioides immitis	RS	5049349	5053321	LTR/Gypsy
sup_2_2_of_Coccidioides_immitis_RS	Coccidioides immitis	RS	5127417	5132885	LTR/Copia
sup_2_2_of_Coccidioides_immitis_RS	Coccidioides immitis	RS	5825193	5830455	LTR/Copia
sup_2_2_of_Coccidioides_immitis_RS	Coccidioides immitis	RS	5831644	5838702	LTR/Gypsy
sup_2_2_of_Coccidioides_immitis_RS	Coccidioides immitis	RS	5847786	5854873	LTR/Gypsy
sup_2_2_of_Coccidioides_immitis_RS	Coccidioides immitis	RS	5854874	5859540	LTR/Gypsy
sup_2_2_of_Coccidioides_immitis_RS	Coccidioides immitis	RS	5859541	5864217	LTR/Gypsy
sup_2_2_of_Coccidioides_immitis_RS	Coccidioides immitis	RS	5865456	5868747	LTR/Gypsy
sup_2_2_of_Coccidioides_immitis_RS	Coccidioides immitis	RS	5868810	5870336	LTR/Gypsy
sup_2_2_of_Coccidioides_immitis_RS	Coccidioides immitis	RS	5872281	5874165	LTR/Gypsy
sup_2_2_of_Coccidioides_immitis_RS	Coccidioides immitis	RS	5878801	5884320	LTR/Gypsy
sup_2_2_of_Coccidioides_immitis_RS	Coccidioides immitis	RS	5887389	5888953	LTR/Gypsy
sup_2_2_of_Coccidioides_immitis_RS	Coccidioides immitis	RS	5888957	5889631	LTR/Gypsy
sup_2_2_of_Coccidioides_immitis_RS	Coccidioides immitis	RS	5890652	5891655	LTR/Gypsy
sup_2_2_of_Coccidioides_immitis_RS	Coccidioides immitis	RS	5897479	5898640	LTR/Gypsy
sup_2_2_of_Coccidioides_immitis_RS	Coccidioides immitis	RS	5904326	5911396	LTR/Gypsy
sup_2_2_of_Coccidioides_immitis_RS	Coccidioides immitis	RS	5912018	5912667	LTR/Gypsy
sup_2_2_of_Coccidioides_immitis_RS	Coccidioides immitis	RS	5914062	5915166	LTR/Gypsy
sup_2_2_of_Coccidioides_immitis_RS	Coccidioides immitis	RS	5915167	5922226	LTR/Gypsy
sup_2_2_of_Coccidioides_immitis_RS	Coccidioides immitis	RS	5922227	5927576	LTR/Gypsy
sup_2_2_of_Coccidioides_immitis_RS	Coccidioides immitis	RS	5941084	5945663	LTR/Gypsy
sup_2_2_of_Coccidioides_immitis_RS	Coccidioides immitis	RS	5946494	5949038	LTR/Copia
sup_2_2_of_Coccidioides_immitis_RS	Coccidioides immitis	RS	5949039	5956097	LTR/Gypsy
sup_2_2_of_Coccidioides_immitis_RS	Coccidioides immitis	RS	5956101	5956786	LTR/Copia
sup_2_2_of_Coccidioides_immitis_RS	Coccidioides immitis	RS	5958161	5965269	LTR/Gypsy
sup_2_2_of_Coccidioides_immitis_RS	Coccidioides immitis	RS	5971106	5976414	LTR
sup_2_2_of_Coccidioides_immitis_RS	Coccidioides immitis	RS	6017901	6020921	LTR/Gypsy
sup_2_2_of_Coccidioides_immitis_RS	Coccidioides immitis	RS	6031048	6033193	LTR/Gypsy
sup_2_2_of_Coccidioides_immitis_RS	Coccidioides immitis	RS	6035705	6036016	LTR/Gypsy
sup_2_2_of_Coccidioides_immitis_RS	Coccidioides immitis	RS	6036092	6038095	LTR/Gypsy
sup_2_2_of_Coccidioides_immitis_RS	Coccidioides immitis	RS	6049482	6050739	LTR/Gypsy
sup_2_2_of_Coccidioides_immitis_RS	Coccidioides immitis	RS	6059408	6067068	LTR/Gypsy
sup_2_2_of_Coccidioides_immitis_RS	Coccidioides immitis	RS	6074522	6080189	LTR/Gypsy
sup_2_2_of_Coccidioides_immitis_RS	Coccidioides immitis	RS	6129565	6131766	LTR/Copia
sup_2_2_of_Coccidioides_immitis_RS	Coccidioides immitis	RS	6335920	6339807	LTR/Gypsy
sup_2_2_of_Coccidioides_immitis_RS	Coccidioides immitis	RS	6339808	6346877	LTR/Gypsy
sup_2_2_of_Coccidioides_immitis_RS	Coccidioides immitis	RS	6346879	6350061	LTR/Gypsy
sup_2_2_of_Coccidioides_immitis_RS	Coccidioides immitis	RS	6350062	6352437	LTR/Gypsy
sup_2_2_of_Coccidioides_immitis_RS	Coccidioides immitis	RS	6352731	6355075	LTR/Gypsy
sup_2_2_of_Coccidioides_immitis_RS	Coccidioides immitis	RS	6355077	6362026	LTR/Gypsy
sup_2_2_of_Coccidioides_immitis_RS	Coccidioides immitis	RS	6366761	6374422	LTR/Gypsy
sup_2_2_of_Coccidioides_immitis_RS	Coccidioides immitis	RS	6374796	6382378	LTR/Gypsy
sup_2_2_of_Coccidioides_immitis_RS	Coccidioides immitis	RS	6382498	6393119	LTR/Gypsy
sup_2_2_of_Coccidioides_immitis_RS	Coccidioides immitis	RS	6393120	6398607	LTR/Gypsy
sup_2_2_of_Coccidioides_immitis_RS	Coccidioides immitis	RS	6408497	6414160	LTR/Gypsy
sup_2_2_of_Coccidioides_immitis_RS	Coccidioides immitis	RS	6416923	6423878	LTR/Gypsy
sup_2_2_of_Coccidioides_immitis_RS	Coccidioides immitis	RS	6423997	6434516	LTR/Gypsy
sup_2_2_of_Coccidioides_immitis_RS	Coccidioides immitis	RS	6435209	6442822	LTR/Gypsy
sup_2_2_of_Coccidioides_immitis_RS	Coccidioides immitis	RS	6442869	6443937	LTR/Gypsy
sup_2_2_of_Coccidioides_immitis_RS	Coccidioides immitis	RS	6447112	6454175	LTR/Gypsy
sup_2_2_of_Coccidioides_immitis_RS	Coccidioides immitis	RS	6455977	6462926	LTR/Gypsy
sup_2_2_of_Coccidioides_immitis_RS	Coccidioides immitis	RS	6463832	6466842	LTR/Gypsy
sup_2_2_of_Coccidioides_immitis_RS	Coccidioides immitis	RS	6470406	6474750	LTR/Gypsy
sup_2_2_of_Coccidioides_immitis_RS	Coccidioides immitis	RS	6474751	6481435	LTR/Gypsy
sup_2_2_of_Coccidioides_immitis_RS	Coccidioides immitis	RS	6481408	6486987	LTR/Gypsy
sup_2_2_of_Coccidioides_immitis_RS	Coccidioides immitis	RS	6487760	6488342	LTR/Copia
sup_2_2_of_Coccidioides_immitis_RS	Coccidioides immitis	RS	6489226	6491949	LTR/Gypsy
sup_2_2_of_Coccidioides_immitis_RS	Coccidioides immitis	RS	6491950	6495819	LTR/Gypsy
sup_2_2_of_Coccidioides_immitis_RS	Coccidioides immitis	RS	6523296	6533877	LTR/Gypsy
sup_2_2_of_Coccidioides_immitis_RS	Coccidioides immitis	RS	6539060	6549638	LTR/Gypsy
sup_2_2_of_Coccidioides_immitis_RS	Coccidioides immitis	RS	6566398	6567474	LTR/Copia
sup_2_2_of_Coccidioides_immitis_RS	Coccidioides immitis	RS	6568420	6573378	LTR/Gypsy
sup_2_2_of_Coccidioides_immitis_RS	Coccidioides immitis	RS	6573379	6576943	LTR/Gypsy
sup_2_2_of_Coccidioides_immitis_RS	Coccidioides immitis	RS	6576944	6577184	LTR/Copia
sup_2_2_of_Coccidioides_immitis_RS	Coccidioides immitis	RS	6577139	6579755	LTR/Gypsy
sup_2_2_of_Coccidioides_immitis_RS	Coccidioides immitis	RS	6676018	6677628	LTR/Copia
sup_2_2_of_Coccidioides_immitis_RS	Coccidioides immitis	RS	6677925	6681371	LTR/Copia
sup_2_2_of_Coccidioides_immitis_RS	Coccidioides immitis	RS	6681372	6684241	LTR/Gypsy
sup_2_2_of_Coccidioides_immitis_RS	Coccidioides immitis	RS	6684294	6688514	LTR/Gypsy
sup_2_2_of_Coccidioides_immitis_RS	Coccidioides immitis	RS	7363615	7368924	LTR/Copia
sup_2_2_of_Coccidioides_immitis_RS	Coccidioides immitis	RS	7368926	7376250	LTR/Gypsy
sup_2_2_of_Coccidioides_immitis_RS	Coccidioides immitis	RS	7395034	7398150	LTR/Gypsy
sup_2_3_of_Coccidioides_immitis_RS	Coccidioides immitis	RS	45996	46096	LTR/Copia
sup_2_3_of_Coccidioides_immitis_RS	Coccidioides immitis	RS	67295	72598	LTR/Copia
sup_2_3_of_Coccidioides_immitis_RS	Coccidioides immitis	RS	75670	80980	LTR
sup_2_3_of_Coccidioides_immitis_RS	Coccidioides immitis	RS	96285	99398	LTR/Copia
sup_2_3_of_Coccidioides_immitis_RS	Coccidioides immitis	RS	118465	118816	LTR/Gypsy
sup_2_3_of_Coccidioides_immitis_RS	Coccidioides immitis	RS	256321	264337	LTR/Gypsy
sup_2_3_of_Coccidioides_immitis_RS	Coccidioides immitis	RS	264340	274926	LTR/Gypsy
sup_2_3_of_Coccidioides_immitis_RS	Coccidioides immitis	RS	275588	282653	LTR/Gypsy
sup_2_3_of_Coccidioides_immitis_RS	Coccidioides immitis	RS	403811	411832	LTR/Gypsy
sup_2_3_of_Coccidioides_immitis_RS	Coccidioides immitis	RS	417874	428225	LTR/Gypsy
sup_2_3_of_Coccidioides_immitis_RS	Coccidioides immitis	RS	634616	637353	LTR/Gypsy
sup_2_3_of_Coccidioides_immitis_RS	Coccidioides immitis	RS	637358	639294	LTR/Gypsy
sup_2_3_of_Coccidioides_immitis_RS	Coccidioides immitis	RS	645127	653899	LTR/Gypsy
sup_2_3_of_Coccidioides_immitis_RS	Coccidioides immitis	RS	662022	668256	LTR/Gypsy
sup_2_3_of_Coccidioides_immitis_RS	Coccidioides immitis	RS	668251	670504	LTR/Gypsy
sup_2_3_of_Coccidioides_immitis_RS	Coccidioides immitis	RS	674151	681858	LTR/Gypsy
sup_2_3_of_Coccidioides_immitis_RS	Coccidioides immitis	RS	682112	682630	LTR/Copia
sup_2_3_of_Coccidioides_immitis_RS	Coccidioides immitis	RS	1468440	1479145	LTR/Gypsy
sup_2_3_of_Coccidioides_immitis_RS	Coccidioides immitis	RS	1673156	1683789	LTR/Gypsy
sup_2_3_of_Coccidioides_immitis_RS	Coccidioides immitis	RS	3203893	3209162	LTR
sup_2_3_of_Coccidioides_immitis_RS	Coccidioides immitis	RS	3288451	3291921	LTR/Gypsy
sup_2_3_of_Coccidioides_immitis_RS	Coccidioides immitis	RS	3291923	3302548	LTR/Gypsy
sup_2_3_of_Coccidioides_immitis_RS	Coccidioides immitis	RS	3308810	3319510	LTR/Gypsy
sup_2_3_of_Coccidioides_immitis_RS	Coccidioides immitis	RS	4008773	4016450	LTR/Gypsy
sup_2_3_of_Coccidioides_immitis_RS	Coccidioides immitis	RS	4017640	4025296	LTR/Gypsy
sup_2_3_of_Coccidioides_immitis_RS	Coccidioides immitis	RS	4027077	4029585	LTR/Gypsy
sup_2_3_of_Coccidioides_immitis_RS	Coccidioides immitis	RS	4035441	4037228	LTR/Gypsy
sup_2_3_of_Coccidioides_immitis_RS	Coccidioides immitis	RS	4037230	4040682	LTR/Gypsy
sup_2_3_of_Coccidioides_immitis_RS	Coccidioides immitis	RS	4040675	4043088	LTR/Gypsy
sup_2_3_of_Coccidioides_immitis_RS	Coccidioides immitis	RS	4073604	4075658	LTR/Gypsy
sup_2_3_of_Coccidioides_immitis_RS	Coccidioides immitis	RS	4137265	4140181	LTR/Gypsy
sup_2_3_of_Coccidioides_immitis_RS	Coccidioides immitis	RS	4180282	4182183	LTR/Gypsy
sup_2_3_of_Coccidioides_immitis_RS	Coccidioides immitis	RS	4184975	4188097	LTR/Gypsy
sup_2_3_of_Coccidioides_immitis_RS	Coccidioides immitis	RS	4205913	4212992	LTR/Gypsy
sup_2_3_of_Coccidioides_immitis_RS	Coccidioides immitis	RS	4537575	4538729	LTR/Gypsy
sup_2_3_of_Coccidioides_immitis_RS	Coccidioides immitis	RS	4545968	4546954	LTR/Gypsy
sup_2_3_of_Coccidioides_immitis_RS	Coccidioides immitis	RS	4555775	4562697	LTR/Gypsy
sup_2_4_of_Coccidioides_immitis_RS	Coccidioides immitis	RS	40444	46736	LTR/Gypsy
sup_2_4_of_Coccidioides_immitis_RS	Coccidioides immitis	RS	71985	79187	LTR/Gypsy
sup_2_4_of_Coccidioides_immitis_RS	Coccidioides immitis	RS	99904	100750	LTR/Gypsy
sup_2_4_of_Coccidioides_immitis_RS	Coccidioides immitis	RS	100751	103332	LTR/Gypsy
sup_2_4_of_Coccidioides_immitis_RS	Coccidioides immitis	RS	108925	116600	LTR/Gypsy
sup_2_4_of_Coccidioides_immitis_RS	Coccidioides immitis	RS	122920	124853	LTR/Gypsy
sup_2_4_of_Coccidioides_immitis_RS	Coccidioides immitis	RS	124856	126260	LTR/Copia
sup_2_4_of_Coccidioides_immitis_RS	Coccidioides immitis	RS	126265	131098	LTR/Gypsy
sup_2_4_of_Coccidioides_immitis_RS	Coccidioides immitis	RS	131099	140053	LTR/Gypsy
sup_2_4_of_Coccidioides_immitis_RS	Coccidioides immitis	RS	140053	140808	LTR/Copia
sup_2_4_of_Coccidioides_immitis_RS	Coccidioides immitis	RS	141081	143234	LTR/Copia
sup_2_4_of_Coccidioides_immitis_RS	Coccidioides immitis	RS	172266	179977	LTR/Gypsy
sup_2_4_of_Coccidioides_immitis_RS	Coccidioides immitis	RS	179978	183986	LTR/Gypsy
sup_2_4_of_Coccidioides_immitis_RS	Coccidioides immitis	RS	191044	197041	LTR/Gypsy
sup_2_4_of_Coccidioides_immitis_RS	Coccidioides immitis	RS	197099	198178	LTR/Gypsy
sup_2_4_of_Coccidioides_immitis_RS	Coccidioides immitis	RS	205436	207388	LTR/Gypsy
sup_2_4_of_Coccidioides_immitis_RS	Coccidioides immitis	RS	207604	211036	LTR/Gypsy
sup_2_4_of_Coccidioides_immitis_RS	Coccidioides immitis	RS	211036	219802	LTR/Gypsy
sup_2_4_of_Coccidioides_immitis_RS	Coccidioides immitis	RS	224999	228095	LTR/Copia
sup_2_4_of_Coccidioides_immitis_RS	Coccidioides immitis	RS	228150	238718	LTR/Gypsy
sup_2_4_of_Coccidioides_immitis_RS	Coccidioides immitis	RS	238719	239574	LTR/Copia
sup_2_4_of_Coccidioides_immitis_RS	Coccidioides immitis	RS	243869	248864	LTR/Gypsy
sup_2_4_of_Coccidioides_immitis_RS	Coccidioides immitis	RS	266434	271781	LTR/Gypsy
sup_2_4_of_Coccidioides_immitis_RS	Coccidioides immitis	RS	274634	276268	LTR/Gypsy
sup_2_4_of_Coccidioides_immitis_RS	Coccidioides immitis	RS	285019	286375	LTR/Gypsy
sup_2_4_of_Coccidioides_immitis_RS	Coccidioides immitis	RS	328958	333997	LTR/Gypsy
sup_2_4_of_Coccidioides_immitis_RS	Coccidioides immitis	RS	383681	387596	LTR/Copia
sup_2_4_of_Coccidioides_immitis_RS	Coccidioides immitis	RS	387597	397407	LTR/Gypsy
sup_2_4_of_Coccidioides_immitis_RS	Coccidioides immitis	RS	397404	407983	LTR/Gypsy
sup_2_4_of_Coccidioides_immitis_RS	Coccidioides immitis	RS	408775	410114	LTR/Copia
sup_2_4_of_Coccidioides_immitis_RS	Coccidioides immitis	RS	427082	434026	LTR/Gypsy
sup_2_4_of_Coccidioides_immitis_RS	Coccidioides immitis	RS	439996	446953	LTR/Gypsy
sup_2_4_of_Coccidioides_immitis_RS	Coccidioides immitis	RS	1205168	1212255	LTR/Gypsy
sup_2_4_of_Coccidioides_immitis_RS	Coccidioides immitis	RS	1219627	1223016	LTR/Gypsy
sup_2_4_of_Coccidioides_immitis_RS	Coccidioides immitis	RS	1223589	1230680	LTR/Gypsy
sup_2_4_of_Coccidioides_immitis_RS	Coccidioides immitis	RS	1250240	1254226	LTR/Gypsy
sup_2_4_of_Coccidioides_immitis_RS	Coccidioides immitis	RS	1266607	1277222	LTR/Gypsy
sup_2_4_of_Coccidioides_immitis_RS	Coccidioides immitis	RS	1286698	1287602	LTR/Gypsy
sup_2_4_of_Coccidioides_immitis_RS	Coccidioides immitis	RS	1287596	1291121	LTR/Gypsy
sup_2_4_of_Coccidioides_immitis_RS	Coccidioides immitis	RS	1291123	1294046	LTR/Gypsy
sup_2_4_of_Coccidioides_immitis_RS	Coccidioides immitis	RS	1296569	1297436	LTR/Gypsy
sup_2_4_of_Coccidioides_immitis_RS	Coccidioides immitis	RS	1888884	1894195	LTR
sup_2_4_of_Coccidioides_immitis_RS	Coccidioides immitis	RS	2365150	2372851	LTR/Gypsy
sup_2_4_of_Coccidioides_immitis_RS	Coccidioides immitis	RS	2374239	2381151	LTR/Gypsy
sup_2_4_of_Coccidioides_immitis_RS	Coccidioides immitis	RS	2382923	2383342	LTR/Gypsy
sup_2_4_of_Coccidioides_immitis_RS	Coccidioides immitis	RS	2383639	2387273	LTR/Gypsy
sup_2_4_of_Coccidioides_immitis_RS	Coccidioides immitis	RS	2404416	2415043	LTR/Gypsy
sup_2_4_of_Coccidioides_immitis_RS	Coccidioides immitis	RS	2404419	2415043	LTR
sup_2_4_of_Coccidioides_immitis_RS	Coccidioides immitis	RS	2435316	2438490	LTR
sup_2_4_of_Coccidioides_immitis_RS	Coccidioides immitis	RS	2461471	2466938	LTR/Copia
sup_2_4_of_Coccidioides_immitis_RS	Coccidioides immitis	RS	2484523	2492820	LTR/Gypsy
sup_2_4_of_Coccidioides_immitis_RS	Coccidioides immitis	RS	2492821	2498845	LTR/Gypsy
sup_2_4_of_Coccidioides_immitis_RS	Coccidioides immitis	RS	2499143	2503677	LTR/Gypsy
sup_2_4_of_Coccidioides_immitis_RS	Coccidioides immitis	RS	2505884	2509367	LTR/Gypsy
sup_2_4_of_Coccidioides_immitis_RS	Coccidioides immitis	RS	2509368	2516305	LTR/Gypsy
sup_2_4_of_Coccidioides_immitis_RS	Coccidioides immitis	RS	2521949	2525738	LTR/Gypsy
sup_2_4_of_Coccidioides_immitis_RS	Coccidioides immitis	RS	2525739	2532713	LTR/Gypsy
sup_2_4_of_Coccidioides_immitis_RS	Coccidioides immitis	RS	2532714	2539463	LTR/Gypsy
sup_2_4_of_Coccidioides_immitis_RS	Coccidioides immitis	RS	2546261	2553189	LTR/Gypsy
sup_2_4_of_Coccidioides_immitis_RS	Coccidioides immitis	RS	2729916	2736994	LTR/Gypsy
sup_2_4_of_Coccidioides_immitis_RS	Coccidioides immitis	RS	2756244	2760417	LTR/Copia
sup_2_4_of_Coccidioides_immitis_RS	Coccidioides immitis	RS	2760416	2761336	LTR/Copia
sup_2_4_of_Coccidioides_immitis_RS	Coccidioides immitis	RS	2795526	2799524	LTR/Copia
sup_2_4_of_Coccidioides_immitis_RS	Coccidioides immitis	RS	2849522	2850764	LTR/Copia
sup_2_4_of_Coccidioides_immitis_RS	Coccidioides immitis	RS	2880592	2881391	LTR/Copia
sup_2_4_of_Coccidioides_immitis_RS	Coccidioides immitis	RS	2881777	2882948	LTR/Copia
sup_2_4_of_Coccidioides_immitis_RS	Coccidioides immitis	RS	2888570	2889264	LTR/Copia
sup_2_4_of_Coccidioides_immitis_RS	Coccidioides immitis	RS	2932696	2933329	LTR/Copia
sup_2_4_of_Coccidioides_immitis_RS	Coccidioides immitis	RS	2978945	2983783	LTR/Copia
sup_2_4_of_Coccidioides_immitis_RS	Coccidioides immitis	RS	3012442	3017910	LTR/Copia
sup_2_4_of_Coccidioides_immitis_RS	Coccidioides immitis	RS	3355898	3361169	LTR
sup_2_4_of_Coccidioides_immitis_RS	Coccidioides immitis	RS	3377042	3378595	LTR/Gypsy
sup_2_4_of_Coccidioides_immitis_RS	Coccidioides immitis	RS	3379436	3387108	LTR/Gypsy
sup_2_4_of_Coccidioides_immitis_RS	Coccidioides immitis	RS	3388013	3395074	LTR/Gypsy
sup_2_4_of_Coccidioides_immitis_RS	Coccidioides immitis	RS	3395075	3396796	LTR/Gypsy
sup_2_4_of_Coccidioides_immitis_RS	Coccidioides immitis	RS	3399403	3408483	LTR/Gypsy
sup_2_4_of_Coccidioides_immitis_RS	Coccidioides immitis	RS	3408492	3415056	LTR/Gypsy
sup_2_4_of_Coccidioides_immitis_RS	Coccidioides immitis	RS	3418436	3420196	LTR/Gypsy
sup_2_4_of_Coccidioides_immitis_RS	Coccidioides immitis	RS	3426386	3432659	LTR/Gypsy
sup_2_4_of_Coccidioides_immitis_RS	Coccidioides immitis	RS	3435976	3441246	LTR/Gypsy
sup_2_4_of_Coccidioides_immitis_RS	Coccidioides immitis	RS	3442264	3444261	LTR/Gypsy
sup_2_4_of_Coccidioides_immitis_RS	Coccidioides immitis	RS	3445575	3445847	LTR/Gypsy
sup_2_4_of_Coccidioides_immitis_RS	Coccidioides immitis	RS	3448604	3452403	LTR/Gypsy
sup_2_4_of_Coccidioides_immitis_RS	Coccidioides immitis	RS	3454621	3461523	LTR/Gypsy
sup_2_4_of_Coccidioides_immitis_RS	Coccidioides immitis	RS	3471309	3474509	LTR/Gypsy
sup_2_4_of_Coccidioides_immitis_RS	Coccidioides immitis	RS	3478607	3487216	LTR/Gypsy
sup_2_4_of_Coccidioides_immitis_RS	Coccidioides immitis	RS	3490237	3496974	LTR/Gypsy
sup_2_4_of_Coccidioides_immitis_RS	Coccidioides immitis	RS	3500232	3505700	LTR/Copia
sup_2_4_of_Coccidioides_immitis_RS	Coccidioides immitis	RS	3959327	3961108	LTR/Copia
sup_2_4_of_Coccidioides_immitis_RS	Coccidioides immitis	RS	3961109	3969292	LTR/Gypsy
sup_2_4_of_Coccidioides_immitis_RS	Coccidioides immitis	RS	3971364	3979456	LTR/Gypsy
sup_2_4_of_Coccidioides_immitis_RS	Coccidioides immitis	RS	3981707	3990269	LTR/Gypsy
sup_2_4_of_Coccidioides_immitis_RS	Coccidioides immitis	RS	3992726	3994688	LTR/Copia
sup_2_4_of_Coccidioides_immitis_RS	Coccidioides immitis	RS	4311799	4312657	LTR/Copia
sup_2_4_of_Coccidioides_immitis_RS	Coccidioides immitis	RS	4314325	4314544	LTR/Copia
sup_2_5_of_Coccidioides_immitis_RS	Coccidioides immitis	RS	31179	32849	LTR/Gypsy
sup_2_5_of_Coccidioides_immitis_RS	Coccidioides immitis	RS	36272	41061	LTR/Gypsy
sup_2_5_of_Coccidioides_immitis_RS	Coccidioides immitis	RS	42602	43092	LTR/Gypsy
sup_2_5_of_Coccidioides_immitis_RS	Coccidioides immitis	RS	48139	51553	LTR/Gypsy
sup_2_5_of_Coccidioides_immitis_RS	Coccidioides immitis	RS	61081	64555	LTR/Gypsy
sup_2_5_of_Coccidioides_immitis_RS	Coccidioides immitis	RS	64556	66550	LTR/Gypsy
sup_2_5_of_Coccidioides_immitis_RS	Coccidioides immitis	RS	77083	77479	LTR/Gypsy
sup_2_5_of_Coccidioides_immitis_RS	Coccidioides immitis	RS	80899	88564	LTR/Gypsy
sup_2_5_of_Coccidioides_immitis_RS	Coccidioides immitis	RS	97402	100884	LTR/Gypsy
sup_2_5_of_Coccidioides_immitis_RS	Coccidioides immitis	RS	105649	108136	LTR/Gypsy
sup_2_5_of_Coccidioides_immitis_RS	Coccidioides immitis	RS	121263	124673	LTR/Gypsy
sup_2_5_of_Coccidioides_immitis_RS	Coccidioides immitis	RS	125217	127525	LTR/Gypsy
sup_2_5_of_Coccidioides_immitis_RS	Coccidioides immitis	RS	127521	132597	LTR/Gypsy
sup_2_5_of_Coccidioides_immitis_RS	Coccidioides immitis	RS	135197	136356	LTR/Gypsy
sup_2_5_of_Coccidioides_immitis_RS	Coccidioides immitis	RS	141721	146061	LTR/Gypsy
sup_2_5_of_Coccidioides_immitis_RS	Coccidioides immitis	RS	160388	161673	LTR/Gypsy
sup_2_5_of_Coccidioides_immitis_RS	Coccidioides immitis	RS	168598	171419	LTR/Gypsy
sup_2_5_of_Coccidioides_immitis_RS	Coccidioides immitis	RS	171420	176788	LTR/Gypsy
sup_2_5_of_Coccidioides_immitis_RS	Coccidioides immitis	RS	942658	948068	LTR/Gypsy
sup_2_5_of_Coccidioides_immitis_RS	Coccidioides immitis	RS	948068	958645	LTR/Gypsy
sup_2_5_of_Coccidioides_immitis_RS	Coccidioides immitis	RS	960327	963359	LTR/Copia
sup_2_5_of_Coccidioides_immitis_RS	Coccidioides immitis	RS	963360	970443	LTR/Gypsy
sup_2_5_of_Coccidioides_immitis_RS	Coccidioides immitis	RS	970445	971580	LTR/Copia
sup_2_5_of_Coccidioides_immitis_RS	Coccidioides immitis	RS	1829853	1835320	LTR/Copia
sup_2_5_of_Coccidioides_immitis_RS	Coccidioides immitis	RS	1933644	1938952	LTR
sup_2_5_of_Coccidioides_immitis_RS	Coccidioides immitis	RS	1942252	1947558	LTR/Copia
sup_2_5_of_Coccidioides_immitis_RS	Coccidioides immitis	RS	1987739	1990229	LTR/Copia
sup_2_5_of_Coccidioides_immitis_RS	Coccidioides immitis	RS	1990215	1997063	LTR/Gypsy
sup_2_5_of_Coccidioides_immitis_RS	Coccidioides immitis	RS	1997064	2000059	LTR/Copia
sup_2_5_of_Coccidioides_immitis_RS	Coccidioides immitis	RS	2008069	2013537	LTR/Copia
sup_2_5_of_Coccidioides_immitis_RS	Coccidioides immitis	RS	2032682	2040429	LTR/Gypsy
sup_2_5_of_Coccidioides_immitis_RS	Coccidioides immitis	RS	2223439	2230366	LTR/Gypsy
sup_2_5_of_Coccidioides_immitis_RS	Coccidioides immitis	RS	2242900	2248626	LTR/Gypsy
sup_2_5_of_Coccidioides_immitis_RS	Coccidioides immitis	RS	2248627	2255718	LTR/Gypsy
sup_2_5_of_Coccidioides_immitis_RS	Coccidioides immitis	RS	2256622	2263688	LTR/Gypsy
sup_2_5_of_Coccidioides_immitis_RS	Coccidioides immitis	RS	2374584	2388894	LTR
sup_2_5_of_Coccidioides_immitis_RS	Coccidioides immitis	RS	2547733	2554806	LTR/Gypsy
sup_2_5_of_Coccidioides_immitis_RS	Coccidioides immitis	RS	2550926	2558133	LTR
sup_2_5_of_Coccidioides_immitis_RS	Coccidioides immitis	RS	2594651	2598904	LTR/Gypsy
sup_2_6_of_Coccidioides_immitis_RS	Coccidioides immitis	RS	16934	18925	LTR/Gypsy
[truncated: 14,290 more rows]
